# Supplementary material for: Global Estimation and Mapping of the Conservation Status of Tree Species Using Artificial Intelligence
Source: Front Plant Sci. 2022 Apr 29;13:839792. doi: 10.3389/fpls.2022.839792 (PMC9100559; doi:10.3389/fpls.2022.839792)
Supplement: Supplementary file 2 [file Table_1.xlsx]

## Sheet: Table_S1
download name	doi
0005512-210914110416597	doi.org/10.15468/dl.kh7xbv
0005506-210914110416597	doi.org/10.15468/dl.udy7st
0005505-210914110416597	doi.org/10.15468/dl.3c7km3
0005503-210914110416597	doi.org/10.15468/dl.f5vyv5
0005502-210914110416597	doi.org/10.15468/dl.bm966p
0005500-210914110416597	doi.org/10.15468/dl.szwan4
0005446-210914110416597	doi.org/10.15468/dl.m6q8gu
0005443-210914110416597	doi.org/10.15468/dl.g3chkc
0005440-210914110416597	doi.org/10.15468/dl.sj5bb6
0005427-210914110416597	doi.org/10.15468/dl.st65yz
0005426-210914110416597	doi.org/10.15468/dl.ukaud8
0005425-210914110416597	doi.org/10.15468/dl.fhmjav
0005391-210914110416597	doi.org/10.15468/dl.u5ehqt
0005387-210914110416597	doi.org/10.15468/dl.mwnbd2
0005374-210914110416597	doi.org/10.15468/dl.azn37j
0005373-210914110416597	doi.org/10.15468/dl.9u73h8
0005372-210914110416597	doi.org/10.15468/dl.2bjxan
0005332-210914110416597	doi.org/10.15468/dl.8c3ghu
0005326-210914110416597	doi.org/10.15468/dl.mf5pbs
0005324-210914110416597	doi.org/10.15468/dl.bgn7w5
0005322-210914110416597	doi.org/10.15468/dl.7374p8
0005318-210914110416597	doi.org/10.15468/dl.fbppuy
0005317-210914110416597	doi.org/10.15468/dl.qpwjt6
0005315-210914110416597	doi.org/10.15468/dl.xep2mq
0005310-210914110416597	doi.org/10.15468/dl.k8cnhd
0005309-210914110416597	doi.org/10.15468/dl.yh3ur2
0005308-210914110416597	doi.org/10.15468/dl.58w4f3
Table S1. Download names and DOIs for the GBIF datasets (gbif.org) used in this study.
