# Supplementary material for: Global Estimation and Mapping of the Conservation Status of Tree Species Using Artificial Intelligence
Source: Front Plant Sci. 2022 Apr 29;13:839792. doi: 10.3389/fpls.2022.839792 (PMC9100559; doi:10.3389/fpls.2022.839792)
Supplement: Supplementary file 3 [file Table_2.xlsx]

## Sheet: pred_0
	Prediction - 5 classes				Prediction - 2 classes
species	no threshold	70% threshold	80% threshold	90% threshold	no threshold	70% threshold	80% threshold	90% threshold
abarema_alexandri	VU	NA	NA	NA	Threatened	Threatened	Threatened	Threatened
abarema_asplenifolia	CR	CR	NA	NA	Threatened	Threatened	Threatened	Threatened
abarema_barnebyana	EN	EN	EN	NA	Threatened	Threatened	Threatened	Threatened
abarema_brachystachya	LC	LC	LC	LC	Not Threatened	Not Threatened	Not Threatened	Not Threatened
abarema_ferruginea	LC	LC	LC	LC	Not Threatened	Not Threatened	Not Threatened	Not Threatened
abarema_gallorum	LC	NA	NA	NA	Threatened	Threatened	Threatened	NA
abarema_glauca	VU	NA	NA	NA	Threatened	Threatened	Threatened	NA
abarema_levelii	LC	NA	NA	NA	Threatened	Threatened	Threatened	Threatened
abarema_limae	EN	EN	NA	NA	Threatened	Threatened	Threatened	Threatened
abarema_mataybifolia	LC	LC	LC	LC	Not Threatened	Not Threatened	Not Threatened	Not Threatened
abarema_nipensis	EN	EN	NA	NA	Threatened	Threatened	Threatened	Threatened
abarema_obovalis	VU	NA	NA	NA	Threatened	Threatened	Threatened	NA
abarema_oppositifolia	EN	NA	NA	NA	Threatened	Threatened	Threatened	NA
abarema_piresii	LC	LC	LC	LC	Not Threatened	Not Threatened	Not Threatened	Not Threatened
abarema_zolleriana	EN	EN	NA	NA	Threatened	Threatened	Threatened	Threatened
abatia_rugosa	VU	VU	NA	NA	Threatened	Threatened	Threatened	Threatened
abatia_spicata	VU	VU	NA	NA	Threatened	Threatened	Threatened	Threatened
abuta_panurensis	LC	LC	LC	LC	Not Threatened	Not Threatened	Not Threatened	Not Threatened
abuta_velutina	LC	LC	LC	LC	Not Threatened	Not Threatened	Not Threatened	Not Threatened
abutilon_giganteum	LC	LC	LC	LC	Not Threatened	Not Threatened	Not Threatened	Not Threatened
abutilon_herzogianum	LC	LC	NA	NA	Threatened	Threatened	Threatened	NA
abutilon_pyramidale	LC	NA	NA	NA	Threatened	Threatened	Threatened	NA
abutilon_stenopetalum	LC	LC	NA	NA	Threatened	Threatened	Threatened	NA
abutilon_thyrsodendron	LC	LC	LC	NA	Not Threatened	Not Threatened	Not Threatened	Not Threatened
acacia_acrionastes	LC	LC	LC	LC	Not Threatened	Not Threatened	Not Threatened	Not Threatened
acacia_ammobia	LC	LC	LC	LC	Not Threatened	Not Threatened	Not Threatened	Not Threatened
acacia_ammophila	LC	LC	LC	NA	Not Threatened	Not Threatened	Not Threatened	Not Threatened
acacia_amoena	LC	LC	LC	LC	Not Threatened	Not Threatened	Not Threatened	Not Threatened
acacia_ampliata	LC	LC	LC	NA	Not Threatened	Not Threatened	Not Threatened	Not Threatened
acacia_arafurica	LC	LC	LC	LC	Not Threatened	Not Threatened	Not Threatened	Not Threatened
acacia_araneosa	LC	LC	NA	NA	Threatened	Threatened	Threatened	NA
acacia_armillata	LC	LC	LC	LC	Not Threatened	Not Threatened	Not Threatened	Not Threatened
acacia_atopa	LC	LC	LC	LC	Not Threatened	Not Threatened	Not Threatened	Not Threatened
acacia_attenuata	LC	LC	LC	NA	Not Threatened	Not Threatened	Not Threatened	Not Threatened
acacia_axillaris	VU	VU	NA	NA	Threatened	Threatened	Threatened	NA
acacia_baileyana	LC	LC	NA	NA	Not Threatened	Not Threatened	Not Threatened	Not Threatened
acacia_bakeri	VU	NA	NA	NA	Threatened	Threatened	Threatened	NA
acacia_binervata	LC	LC	LC	LC	Not Threatened	Not Threatened	Not Threatened	Not Threatened
acacia_binervia	LC	LC	LC	LC	Not Threatened	Not Threatened	Not Threatened	Not Threatened
acacia_blayana	LC	LC	LC	LC	Not Threatened	Not Threatened	Not Threatened	Not Threatened
acacia_brockii	LC	LC	LC	LC	Not Threatened	Not Threatened	Not Threatened	Not Threatened
acacia_bromilowiana	LC	LC	LC	LC	Not Threatened	Not Threatened	Not Threatened	Not Threatened
acacia_bulgaensis	LC	LC	NA	NA	Not Threatened	Not Threatened	Not Threatened	NA
acacia_burrowsiana	LC	LC	LC	NA	Not Threatened	Not Threatened	Not Threatened	Not Threatened
acacia_caerulescens	LC	NA	NA	NA	Threatened	Threatened	Threatened	NA
acacia_caesiella	LC	LC	LC	LC	Not Threatened	Not Threatened	Not Threatened	Not Threatened
acacia_carneorum	LC	LC	LC	NA	Not Threatened	Not Threatened	Not Threatened	Not Threatened
acacia_cheelii	LC	LC	LC	LC	Not Threatened	Not Threatened	Not Threatened	Not Threatened
acacia_clunies-rossiae	LC	LC	LC	LC	Not Threatened	Not Threatened	Not Threatened	Not Threatened
acacia_colletioides	LC	LC	LC	NA	Not Threatened	Not Threatened	Not Threatened	Not Threatened
acacia_complanata	LC	LC	LC	LC	Not Threatened	Not Threatened	Not Threatened	Not Threatened
acacia_courtii	EN	NA	NA	NA	Threatened	Threatened	Threatened	NA
acacia_covenyi	LC	LC	NA	NA	Not Threatened	Not Threatened	Not Threatened	Not Threatened
acacia_cowaniana	EN	NA	NA	NA	Threatened	Threatened	Threatened	Threatened
acacia_crenulata	LC	LC	LC	LC	Not Threatened	Not Threatened	Not Threatened	Not Threatened
acacia_cretacea	LC	LC	NA	NA	Threatened	Threatened	Threatened	NA
acacia_crombiei	LC	LC	LC	LC	Not Threatened	Not Threatened	Not Threatened	Not Threatened
acacia_cultriformis	LC	LC	LC	LC	Not Threatened	Not Threatened	Not Threatened	Not Threatened
acacia_cyclops	LC	LC	LC	NA	Not Threatened	Not Threatened	Not Threatened	Not Threatened
acacia_dallachiana	LC	LC	LC	LC	Not Threatened	Not Threatened	Not Threatened	Not Threatened
acacia_dangarensis	EN	EN	NA	NA	Threatened	Threatened	Threatened	Threatened
acacia_daphnifolia	LC	LC	LC	NA	Threatened	Threatened	Threatened	NA
acacia_dawsonii	LC	LC	LC	NA	Not Threatened	Not Threatened	Not Threatened	NA
acacia_dealbata	LC	LC	LC	NA	Not Threatened	Not Threatened	Not Threatened	Not Threatened
acacia_decora	LC	LC	LC	LC	Not Threatened	Not Threatened	Not Threatened	Not Threatened
acacia_decurrens	LC	LC	LC	LC	Not Threatened	Not Threatened	Not Threatened	Not Threatened
acacia_desmondii	LC	LC	LC	LC	Not Threatened	Not Threatened	Not Threatened	Not Threatened
acacia_dimidiata	LC	LC	LC	LC	Not Threatened	Not Threatened	Not Threatened	Not Threatened
acacia_dodonaeifolia	LC	LC	LC	NA	Not Threatened	Not Threatened	Not Threatened	NA
acacia_dolichophylla	LC	NA	NA	NA	Not Threatened	Not Threatened	Not Threatened	NA
acacia_doratoxylon	LC	LC	LC	LC	Not Threatened	Not Threatened	Not Threatened	Not Threatened
acacia_echinuliflora	LC	LC	LC	LC	Not Threatened	Not Threatened	Not Threatened	Not Threatened
acacia_elata	LC	LC	LC	NA	Not Threatened	Not Threatened	Not Threatened	Not Threatened
acacia_exudans	LC	NA	NA	NA	Threatened	Threatened	Threatened	Threatened
acacia_falciformis	LC	LC	LC	LC	Not Threatened	Not Threatened	Not Threatened	Not Threatened
acacia_fasciculifera	LC	LC	LC	LC	Not Threatened	Not Threatened	Not Threatened	Not Threatened
acacia_filicifolia	LC	LC	LC	LC	Not Threatened	Not Threatened	Not Threatened	Not Threatened
acacia_filifolia	LC	LC	LC	NA	Not Threatened	Not Threatened	Not Threatened	NA
acacia_fleckeri	LC	LC	LC	LC	Not Threatened	Not Threatened	Not Threatened	Not Threatened
acacia_flocktoniae	VU	VU	NA	NA	Threatened	Threatened	Threatened	NA
acacia_floribunda	LC	LC	LC	LC	Not Threatened	Not Threatened	Not Threatened	Not Threatened
acacia_floydii	LC	NA	NA	NA	Threatened	Threatened	Threatened	NA
acacia_fulva	LC	LC	LC	NA	Not Threatened	Not Threatened	Not Threatened	Not Threatened
acacia_georgensis	LC	LC	NA	NA	Not Threatened	Not Threatened	Not Threatened	NA
acacia_georginae	LC	LC	LC	LC	Not Threatened	Not Threatened	Not Threatened	Not Threatened
acacia_gillii	VU	NA	NA	NA	Threatened	Threatened	Threatened	Threatened
acacia_gnidium	LC	LC	LC	LC	Not Threatened	Not Threatened	Not Threatened	Not Threatened
acacia_grandifolia	LC	LC	LC	LC	Not Threatened	Not Threatened	Not Threatened	Not Threatened
acacia_hakeoides	LC	LC	NA	NA	Not Threatened	Not Threatened	Not Threatened	NA
acacia_havilandiorum	LC	LC	LC	LC	Not Threatened	Not Threatened	Not Threatened	Not Threatened
acacia_heteroclita	LC	LC	LC	LC	Not Threatened	Not Threatened	Not Threatened	Not Threatened
acacia_heterophylla	LC	LC	LC	LC	Not Threatened	Not Threatened	Not Threatened	Not Threatened
acacia_holosericea	LC	LC	LC	LC	Not Threatened	Not Threatened	Not Threatened	Not Threatened
acacia_holotricha	LC	LC	LC	LC	Not Threatened	Not Threatened	Not Threatened	Not Threatened
acacia_hopperiana	LC	LC	LC	LC	Not Threatened	Not Threatened	Not Threatened	Not Threatened
acacia_howittii	LC	LC	LC	NA	Not Threatened	Not Threatened	Not Threatened	NA
acacia_hylonoma	VU	VU	NA	NA	Threatened	Threatened	Threatened	NA
acacia_inceana	LC	LC	LC	LC	Not Threatened	Not Threatened	Not Threatened	Not Threatened
acacia_ingramii	LC	LC	LC	NA	Not Threatened	Not Threatened	Not Threatened	NA
acacia_inophloia	EN	NA	NA	NA	Not Threatened	Not Threatened	Not Threatened	NA
acacia_irrorata	LC	LC	LC	LC	Not Threatened	Not Threatened	Not Threatened	Not Threatened
acacia_islana	LC	LC	LC	LC	Not Threatened	Not Threatened	Not Threatened	Not Threatened
acacia_jucunda	LC	LC	LC	LC	Not Threatened	Not Threatened	Not Threatened	Not Threatened
acacia_kauaiensis	CR	CR	NA	NA	Threatened	Threatened	Threatened	Threatened
acacia_kettlewelliae	LC	LC	LC	LC	Not Threatened	Not Threatened	Not Threatened	Not Threatened
acacia_latzii	LC	LC	LC	LC	Not Threatened	Not Threatened	Not Threatened	Not Threatened
acacia_leeuweniana	LC	LC	NA	NA	Not Threatened	Not Threatened	Not Threatened	Not Threatened
acacia_legnota	LC	LC	LC	LC	Not Threatened	Not Threatened	Not Threatened	Not Threatened
acacia_leprosa	LC	LC	LC	LC	Not Threatened	Not Threatened	Not Threatened	Not Threatened
acacia_leptostachya	LC	LC	LC	LC	Not Threatened	Not Threatened	Not Threatened	Not Threatened
acacia_linifolia	LC	LC	NA	NA	Not Threatened	Not Threatened	Not Threatened	NA
acacia_longifolia	LC	LC	LC	NA	Not Threatened	Not Threatened	Not Threatened	Not Threatened
acacia_lysiphloia	LC	LC	LC	LC	Not Threatened	Not Threatened	Not Threatened	Not Threatened
acacia_mabellae	LC	LC	LC	LC	Not Threatened	Not Threatened	Not Threatened	Not Threatened
acacia_maconochieana	LC	LC	LC	LC	Not Threatened	Not Threatened	Not Threatened	Not Threatened
acacia_maidenii	LC	LC	LC	LC	Not Threatened	Not Threatened	Not Threatened	Not Threatened
acacia_maranoensis	LC	LC	LC	LC	Not Threatened	Not Threatened	Not Threatened	Not Threatened
acacia_matthewii	LC	LC	LC	NA	Not Threatened	Not Threatened	Not Threatened	Not Threatened
acacia_mearnsii	LC	LC	LC	NA	Not Threatened	Not Threatened	Not Threatened	Not Threatened
acacia_meiosperma	LC	LC	LC	LC	Not Threatened	Not Threatened	Not Threatened	Not Threatened
acacia_melanoxylon	LC	LC	LC	LC	Not Threatened	Not Threatened	Not Threatened	Not Threatened
acacia_microcybe	LC	LC	LC	LC	Not Threatened	Not Threatened	Not Threatened	Not Threatened
acacia_mollifolia	LC	LC	LC	LC	Not Threatened	Not Threatened	Not Threatened	Not Threatened
acacia_multispicata	LC	LC	LC	NA	Not Threatened	Not Threatened	Not Threatened	Not Threatened
acacia_multistipulosa	LC	NA	NA	NA	Not Threatened	Not Threatened	Not Threatened	NA
acacia_myrtifolia	LC	LC	LC	NA	Not Threatened	Not Threatened	Not Threatened	Not Threatened
acacia_neriifolia	LC	LC	LC	LC	Not Threatened	Not Threatened	Not Threatened	Not Threatened
acacia_obliquinervia	LC	LC	LC	LC	Not Threatened	Not Threatened	Not Threatened	Not Threatened
acacia_olsenii	LC	LC	LC	NA	Not Threatened	Not Threatened	Not Threatened	Not Threatened
acacia_omalophylla	LC	LC	LC	LC	Not Threatened	Not Threatened	Not Threatened	Not Threatened
acacia_ommatosperma	LC	LC	LC	NA	Not Threatened	Not Threatened	Not Threatened	Not Threatened
acacia_orites	LC	LC	LC	LC	Not Threatened	Not Threatened	Not Threatened	Not Threatened
acacia_oshanesii	LC	LC	LC	LC	Not Threatened	Not Threatened	Not Threatened	Not Threatened
acacia_oswaldii	LC	LC	LC	LC	Not Threatened	Not Threatened	Not Threatened	Not Threatened
acacia_oxycedrus	LC	LC	LC	LC	Not Threatened	Not Threatened	Not Threatened	Not Threatened
acacia_pachyceras	LC	LC	LC	NA	Not Threatened	Not Threatened	Not Threatened	Not Threatened
acacia_paradoxa	VU	VU	NA	NA	Not Threatened	Not Threatened	Not Threatened	NA
acacia_parramattensis	LC	LC	LC	NA	Not Threatened	Not Threatened	Not Threatened	Not Threatened
acacia_parvipinnula	LC	LC	LC	NA	Not Threatened	Not Threatened	Not Threatened	Not Threatened
acacia_pataczekii	LC	LC	LC	NA	Not Threatened	Not Threatened	Not Threatened	NA
acacia_pedleyi	LC	NA	NA	NA	Threatened	Threatened	Threatened	NA
acacia_peuce	LC	LC	LC	LC	Not Threatened	Not Threatened	Not Threatened	Not Threatened
acacia_pickardii	LC	LC	LC	LC	Not Threatened	Not Threatened	Not Threatened	Not Threatened
acacia_podalyriifolia	LC	LC	LC	LC	Not Threatened	Not Threatened	Not Threatened	Not Threatened
acacia_polyadenia	LC	LC	LC	LC	Not Threatened	Not Threatened	Not Threatened	Not Threatened
acacia_pravissima	LC	LC	LC	NA	Not Threatened	Not Threatened	Not Threatened	Not Threatened
acacia_prominens	LC	LC	LC	NA	Not Threatened	Not Threatened	Not Threatened	NA
acacia_pubescens	VU	VU	VU	NA	Threatened	Threatened	Threatened	Threatened
acacia_pubicosta	LC	LC	LC	NA	Not Threatened	Not Threatened	Not Threatened	Not Threatened
acacia_pubifolia	LC	LC	LC	LC	Not Threatened	Not Threatened	Not Threatened	Not Threatened
acacia_pulchella	LC	LC	LC	NA	Not Threatened	Not Threatened	Not Threatened	Not Threatened
acacia_pycnantha	VU	VU	NA	NA	Threatened	Threatened	Threatened	Threatened
acacia_pycnostachya	EN	NA	NA	NA	Not Threatened	Not Threatened	Not Threatened	NA
acacia_racospermoides	LC	LC	LC	LC	Not Threatened	Not Threatened	Not Threatened	Not Threatened
acacia_retinodes	LC	LC	LC	NA	Not Threatened	Not Threatened	Not Threatened	Not Threatened
acacia_rhodophloia	LC	LC	LC	LC	Not Threatened	Not Threatened	Not Threatened	Not Threatened
acacia_rigens	LC	LC	LC	NA	Not Threatened	Not Threatened	Not Threatened	Not Threatened
acacia_rivalis	LC	LC	LC	LC	Not Threatened	Not Threatened	Not Threatened	Not Threatened
acacia_rostriformis	VU	VU	NA	NA	Threatened	Threatened	Threatened	Threatened
acacia_rubida	LC	LC	LC	LC	Not Threatened	Not Threatened	Not Threatened	Not Threatened
acacia_saliciformis	LC	LC	LC	LC	Not Threatened	Not Threatened	Not Threatened	Not Threatened
acacia_schinoides	LC	LC	LC	NA	Not Threatened	Not Threatened	Not Threatened	Not Threatened
acacia_seclusa	LC	LC	NA	NA	Not Threatened	Not Threatened	Not Threatened	Not Threatened
acacia_silvestris	LC	LC	LC	LC	Not Threatened	Not Threatened	Not Threatened	Not Threatened
acacia_solenota	VU	VU	NA	NA	Threatened	Threatened	Threatened	Threatened
acacia_spania	LC	LC	LC	LC	Not Threatened	Not Threatened	Not Threatened	Not Threatened
acacia_speckii	LC	LC	LC	LC	Not Threatened	Not Threatened	Not Threatened	Not Threatened
acacia_splendens	LC	NA	NA	NA	Not Threatened	Not Threatened	Not Threatened	NA
acacia_stenophylla	LC	LC	LC	LC	Not Threatened	Not Threatened	Not Threatened	Not Threatened
acacia_storyi	LC	LC	LC	LC	Not Threatened	Not Threatened	Not Threatened	Not Threatened
acacia_stricta	LC	LC	LC	NA	Not Threatened	Not Threatened	Not Threatened	Not Threatened
acacia_subporosa	LC	LC	LC	LC	Not Threatened	Not Threatened	Not Threatened	Not Threatened
acacia_subtilinervis	LC	LC	LC	LC	Not Threatened	Not Threatened	Not Threatened	Not Threatened
acacia_subulata	LC	LC	LC	LC	Not Threatened	Not Threatened	Not Threatened	Not Threatened
acacia_symonii	LC	LC	LC	LC	Not Threatened	Not Threatened	Not Threatened	Not Threatened
acacia_synoria	EN	NA	NA	NA	Threatened	Threatened	Threatened	NA
acacia_tenuinervis	LC	LC	NA	NA	Not Threatened	Not Threatened	Not Threatened	NA
acacia_tenuissima	LC	LC	LC	LC	Not Threatened	Not Threatened	Not Threatened	Not Threatened
acacia_tessellata	LC	LC	LC	LC	Not Threatened	Not Threatened	Not Threatened	Not Threatened
acacia_tingoorensis	LC	LC	LC	LC	Not Threatened	Not Threatened	Not Threatened	Not Threatened
acacia_trachyphloia	LC	LC	LC	NA	Not Threatened	Not Threatened	Not Threatened	Not Threatened
acacia_trinalis	LC	LC	LC	NA	Not Threatened	Not Threatened	Not Threatened	Not Threatened
acacia_trinervata	LC	LC	LC	LC	Not Threatened	Not Threatened	Not Threatened	Not Threatened
acacia_triptera	LC	LC	LC	LC	Not Threatened	Not Threatened	Not Threatened	Not Threatened
acacia_uncifolia	VU	NA	NA	NA	Threatened	Threatened	Threatened	NA
acacia_undoolyana	LC	LC	LC	LC	Not Threatened	Not Threatened	Not Threatened	Not Threatened
acacia_undulifolia	LC	LC	LC	NA	Not Threatened	Not Threatened	Not Threatened	Not Threatened
acacia_unguicula	EN	NA	NA	NA	Threatened	Threatened	Threatened	Threatened
acacia_verniciflua	LC	LC	LC	NA	Not Threatened	Not Threatened	Not Threatened	Not Threatened
acacia_veronica	EN	NA	NA	NA	Threatened	Threatened	Threatened	NA
acacia_verticillata	LC	LC	LC	NA	Not Threatened	Not Threatened	Not Threatened	Not Threatened
acacia_vestita	LC	LC	LC	NA	Not Threatened	Not Threatened	Not Threatened	Not Threatened
acacia_victoriae	LC	LC	LC	LC	Not Threatened	Not Threatened	Not Threatened	Not Threatened
acacia_wardellii	LC	LC	LC	LC	Not Threatened	Not Threatened	Not Threatened	Not Threatened
acacia_websteri	LC	LC	LC	LC	Not Threatened	Not Threatened	Not Threatened	Not Threatened
acacia_wetarensis	EN	EN	EN	NA	Threatened	Threatened	Threatened	Threatened
acacia_wilcoxii	LC	LC	NA	NA	Not Threatened	Not Threatened	Not Threatened	Not Threatened
acacia_willingii	LC	NA	NA	NA	Not Threatened	Not Threatened	Not Threatened	NA
acaciella_chamelensis	VU	NA	NA	NA	Threatened	Threatened	Threatened	Threatened
acaciella_glauca	LC	LC	NA	NA	Not Threatened	Not Threatened	Not Threatened	Not Threatened
acaciella_goldmanii	LC	LC	LC	LC	Not Threatened	Not Threatened	Not Threatened	Not Threatened
acaciella_rosei	LC	NA	NA	NA	Threatened	Threatened	Threatened	NA
acalypha_acrogyna	VU	VU	NA	NA	Threatened	Threatened	Threatened	Threatened
acalypha_angatensis	LC	LC	LC	LC	Not Threatened	Not Threatened	Not Threatened	Not Threatened
acalypha_forsteriana	LC	LC	LC	NA	Not Threatened	Not Threatened	Not Threatened	Not Threatened
acalypha_grandibracteata	LC	LC	NA	NA	Not Threatened	Not Threatened	Not Threatened	NA
acalypha_insulana	LC	LC	LC	NA	Not Threatened	Not Threatened	Not Threatened	NA
acalypha_juruana	VU	NA	NA	NA	Threatened	Threatened	Threatened	NA
acalypha_lyonsii	EN	EN	NA	NA	Threatened	Threatened	Threatened	Threatened
acalypha_pancheriana	LC	LC	LC	NA	Not Threatened	Not Threatened	Not Threatened	Not Threatened
acalypha_peruviana	LC	LC	LC	LC	Not Threatened	Not Threatened	Not Threatened	Not Threatened
acalypha_pubiflora	LC	LC	LC	LC	Not Threatened	Not Threatened	Not Threatened	Not Threatened
acalypha_repanda	LC	LC	LC	LC	Not Threatened	Not Threatened	Not Threatened	Not Threatened
acalypha_rivularis	EN	EN	NA	NA	Threatened	Threatened	Threatened	Threatened
acalypha_skutchii	LC	LC	LC	NA	Not Threatened	Not Threatened	Not Threatened	Not Threatened
acalypha_sonderiana	VU	VU	NA	NA	Not Threatened	Not Threatened	Not Threatened	NA
acalypha_stellata	EN	EN	EN	NA	Threatened	Threatened	Threatened	Threatened
acalypha_wilkesiana	LC	LC	LC	LC	Not Threatened	Not Threatened	Not Threatened	Not Threatened
acanthella_sprucei	LC	LC	LC	LC	Not Threatened	Not Threatened	Not Threatened	Not Threatened
acanthocladus_dichromus	LC	LC	LC	LC	Not Threatened	Not Threatened	Not Threatened	Not Threatened
acanthocladus_dukei	CR	CR	NA	NA	Threatened	Threatened	Threatened	Threatened
acanthocladus_guayaquilensis	CR	CR	NA	NA	Threatened	Threatened	Threatened	Threatened
acanthocladus_pulcherrimus	LC	NA	NA	NA	Threatened	Threatened	Threatened	NA
acanthocladus_santosii	EN	EN	EN	NA	Threatened	Threatened	Threatened	Threatened
acanthocladus_scleroxylon	VU	VU	NA	NA	Threatened	Threatened	Threatened	Threatened
acanthophoenix_crinita	EN	EN	NA	NA	Threatened	Threatened	Threatened	Threatened
acanthosyris_falcata	LC	LC	LC	NA	Not Threatened	Not Threatened	Not Threatened	Not Threatened
acanthosyris_glabrata	VU	VU	NA	NA	Threatened	Threatened	Threatened	Threatened
acanthosyris_paulo-alvinii	CR	CR	CR	NA	Threatened	Threatened	Threatened	Threatened
acanthosyris_spinescens	LC	LC	LC	NA	Not Threatened	Not Threatened	Not Threatened	Not Threatened
acer_miaoshanicum	CR	CR	CR	NA	Threatened	Threatened	Threatened	Threatened
acer_pilosum	LC	LC	LC	NA	Not Threatened	Not Threatened	Not Threatened	Not Threatened
acer_sosnowskyi	CR	CR	CR	CR	Threatened	Threatened	Threatened	Threatened
aceratium_archboldianum	LC	LC	LC	LC	Not Threatened	Not Threatened	Not Threatened	Not Threatened
aceratium_brassii	LC	LC	LC	NA	Not Threatened	Not Threatened	Not Threatened	Not Threatened
aceratium_concinnum	LC	LC	LC	LC	Not Threatened	Not Threatened	Not Threatened	Not Threatened
aceratium_doggrellii	LC	LC	LC	NA	Not Threatened	Not Threatened	Not Threatened	Not Threatened
aceratium_ferrugineum	LC	LC	LC	NA	Not Threatened	Not Threatened	Not Threatened	Not Threatened
aceratium_ledermannii	LC	LC	LC	LC	Not Threatened	Not Threatened	Not Threatened	Not Threatened
aceratium_muellerianum	LC	LC	LC	LC	Not Threatened	Not Threatened	Not Threatened	Not Threatened
aceratium_oppositifolium	LC	LC	LC	LC	Not Threatened	Not Threatened	Not Threatened	Not Threatened
aceratium_pachypetalum	LC	LC	LC	LC	Not Threatened	Not Threatened	Not Threatened	Not Threatened
aceratium_parvifolium	LC	LC	LC	LC	Not Threatened	Not Threatened	Not Threatened	Not Threatened
aceratium_pittosporoides	LC	LC	LC	NA	Not Threatened	Not Threatened	Not Threatened	Not Threatened
aceratium_sericeum	LC	LC	LC	NA	Not Threatened	Not Threatened	Not Threatened	NA
aceratium_sericoleopsis	VU	NA	NA	NA	Not Threatened	Not Threatened	Not Threatened	NA
aceratium_sphaerocarpum	LC	LC	NA	NA	Not Threatened	Not Threatened	Not Threatened	NA
achatocarpus_hasslerianus	CR	CR	NA	NA	Threatened	Threatened	Threatened	Threatened
achatocarpus_microcarpus	CR	CR	CR	NA	Threatened	Threatened	Threatened	Threatened
acioa_dolichopoda	LC	LC	LC	LC	Not Threatened	Not Threatened	Not Threatened	Not Threatened
acioa_guianensis	LC	LC	LC	NA	Not Threatened	Not Threatened	Not Threatened	NA
acioa_schultesii	LC	LC	LC	LC	Not Threatened	Not Threatened	Not Threatened	Not Threatened
acioa_somnolens	EN	NA	NA	NA	Threatened	Threatened	Threatened	Threatened
ackama_australiensis	LC	LC	LC	LC	Not Threatened	Not Threatened	Not Threatened	Not Threatened
ackama_nubicola	EN	EN	NA	NA	Threatened	Threatened	Threatened	Threatened
ackama_rosifolia	LC	LC	LC	NA	Not Threatened	Not Threatened	Not Threatened	Not Threatened
acmanthera_duckei	CR	CR	NA	NA	Threatened	Threatened	Threatened	Threatened
acnistus_arborescens	LC	LC	LC	LC	Not Threatened	Not Threatened	Not Threatened	Not Threatened
acokanthera_rotundata	LC	LC	LC	LC	Not Threatened	Not Threatened	Not Threatened	Not Threatened
acradenia_frankliniae	LC	LC	LC	NA	Not Threatened	Not Threatened	Not Threatened	Not Threatened
acridocarpus_austrocaledonicus	LC	LC	LC	NA	Not Threatened	Not Threatened	Not Threatened	Not Threatened
acridocarpus_macrocalyx	LC	LC	LC	LC	Not Threatened	Not Threatened	Not Threatened	Not Threatened
acritopappus_buiquensis	EN	EN	EN	NA	Threatened	Threatened	Threatened	Threatened
acritopappus_catolesensis	LC	LC	LC	LC	Not Threatened	Not Threatened	Not Threatened	Not Threatened
acritopappus_connatifolius	EN	EN	NA	NA	Threatened	Threatened	Threatened	Threatened
acritopappus_irwinii	VU	NA	NA	NA	Threatened	Threatened	Threatened	NA
acritopappus_teixeirae	EN	NA	NA	NA	Threatened	Threatened	Threatened	Threatened
acrocarpus_fraxinifolius	LC	LC	LC	NA	Not Threatened	Not Threatened	Not Threatened	Not Threatened
acrocomia_aculeata	LC	LC	LC	LC	Not Threatened	Not Threatened	Not Threatened	Not Threatened
acrocomia_crispa	EN	NA	NA	NA	Threatened	Threatened	Threatened	Threatened
acrocomia_hassleri	LC	LC	LC	NA	Not Threatened	Not Threatened	Not Threatened	Not Threatened
acrocomia_intumescens	LC	LC	LC	NA	Not Threatened	Not Threatened	Not Threatened	Not Threatened
acronychia_aberrans	LC	LC	LC	NA	Not Threatened	Not Threatened	Not Threatened	Not Threatened
acronychia_acuminata	VU	VU	NA	NA	Not Threatened	Not Threatened	Not Threatened	NA
acronychia_baeuerlenii	LC	NA	NA	NA	Threatened	Threatened	Threatened	NA
acronychia_cartilaginea	EN	EN	NA	NA	Threatened	Threatened	Threatened	NA
acronychia_chooreechillum	LC	LC	LC	LC	Not Threatened	Not Threatened	Not Threatened	Not Threatened
acronychia_crassipetala	LC	LC	LC	LC	Not Threatened	Not Threatened	Not Threatened	Not Threatened
acronychia_dimorphocalyx	EN	EN	NA	NA	Threatened	Threatened	Threatened	Threatened
acronychia_emarginata	LC	LC	LC	LC	Not Threatened	Not Threatened	Not Threatened	Not Threatened
acronychia_eungellensis	VU	NA	NA	NA	Threatened	Threatened	Threatened	Threatened
acronychia_glauca	CR	NA	NA	NA	Threatened	Threatened	Threatened	Threatened
acronychia_goniocarpa	EN	NA	NA	NA	Threatened	Threatened	Threatened	NA
acronychia_imperforata	LC	LC	LC	LC	Not Threatened	Not Threatened	Not Threatened	Not Threatened
acronychia_intermedia	EN	EN	NA	NA	Threatened	Threatened	Threatened	Threatened
acronychia_littoralis	VU	VU	NA	NA	Threatened	Threatened	Threatened	NA
acronychia_macrocalyx	EN	EN	NA	NA	Threatened	Threatened	Threatened	Threatened
acronychia_murina	LC	LC	LC	LC	Not Threatened	Not Threatened	Not Threatened	Not Threatened
acronychia_normanbiensis	CR	CR	NA	NA	Threatened	Threatened	Threatened	Threatened
acronychia_oblongifolia	LC	LC	LC	LC	Not Threatened	Not Threatened	Not Threatened	Not Threatened
acronychia_papuana	EN	EN	NA	NA	Threatened	Threatened	Threatened	NA
acronychia_pauciflora	LC	LC	LC	LC	Not Threatened	Not Threatened	Not Threatened	Not Threatened
acronychia_pullei	LC	LC	LC	LC	Not Threatened	Not Threatened	Not Threatened	Not Threatened
acronychia_reticulata	EN	EN	NA	NA	Threatened	Threatened	Threatened	Threatened
acronychia_rugosa	LC	LC	LC	LC	Not Threatened	Not Threatened	Not Threatened	Not Threatened
acronychia_smithii	EN	EN	NA	NA	Threatened	Threatened	Threatened	Threatened
acronychia_suberosa	LC	LC	LC	LC	Not Threatened	Not Threatened	Not Threatened	Not Threatened
acronychia_vestita	LC	LC	LC	LC	Not Threatened	Not Threatened	Not Threatened	Not Threatened
acrosynanthus_parvifolius	EN	EN	NA	NA	Threatened	Threatened	Threatened	Threatened
actephila_championiae	LC	NA	NA	NA	Not Threatened	Not Threatened	Not Threatened	Not Threatened
actephila_flavescens	EN	EN	NA	NA	Threatened	Threatened	Threatened	Threatened
actephila_petiolaris	LC	LC	LC	LC	Not Threatened	Not Threatened	Not Threatened	Not Threatened
actephila_plicata	LC	LC	NA	NA	Not Threatened	Not Threatened	Not Threatened	NA
actephila_sessilifolia	LC	LC	LC	LC	Not Threatened	Not Threatened	Not Threatened	Not Threatened
actephila_subsessilis	LC	LC	NA	NA	Not Threatened	Not Threatened	Not Threatened	NA
actinodaphne_celebica	CR	CR	NA	NA	Threatened	Threatened	Threatened	Threatened
actinodaphne_elegans	EN	NA	NA	NA	Threatened	Threatened	Threatened	Threatened
actinodaphne_glauca	EN	NA	NA	NA	Threatened	Threatened	Threatened	Threatened
actinodaphne_glaucina	LC	LC	NA	NA	Threatened	Threatened	Threatened	NA
actinodaphne_kinabaluensis	VU	VU	VU	NA	Threatened	Threatened	Threatened	Threatened
actinodaphne_koshepangii	CR	CR	NA	NA	Threatened	Threatened	Threatened	Threatened
actinodaphne_kostermansii	VU	VU	NA	NA	Threatened	Threatened	Threatened	Threatened
actinodaphne_kweichowensis	LC	LC	LC	NA	Not Threatened	Not Threatened	Not Threatened	Not Threatened
actinodaphne_leiantha	VU	VU	NA	NA	Threatened	Threatened	Threatened	Threatened
actinodaphne_longipes	CR	CR	CR	CR	Threatened	Threatened	Threatened	Threatened
actinodaphne_macrophylla	LC	LC	LC	LC	Not Threatened	Not Threatened	Not Threatened	Not Threatened
actinodaphne_macroptera	CR	CR	CR	NA	Threatened	Threatened	Threatened	Threatened
actinodaphne_multiflora	LC	LC	LC	NA	Not Threatened	Not Threatened	Not Threatened	Not Threatened
actinodaphne_mushaensis	LC	LC	LC	NA	Not Threatened	Not Threatened	Not Threatened	Not Threatened
actinodaphne_obovata	LC	LC	LC	LC	Not Threatened	Not Threatened	Not Threatened	Not Threatened
actinodaphne_obscurinervia	CR	CR	NA	NA	Threatened	Threatened	Threatened	Threatened
actinodaphne_paotingensis	CR	CR	NA	NA	Threatened	Threatened	Threatened	Threatened
actinodaphne_pauciflora	EN	NA	NA	NA	Threatened	Threatened	Threatened	NA
actinodaphne_pedunculata	LC	NA	NA	NA	Threatened	Threatened	Threatened	NA
actinodaphne_reticulata	EN	NA	NA	NA	Not Threatened	Not Threatened	Not Threatened	NA
actinodaphne_ridleyi	CR	NA	NA	NA	Threatened	Threatened	Threatened	Threatened
actinodaphne_sikkimensis	EN	EN	NA	NA	Not Threatened	Not Threatened	Not Threatened	NA
actinodaphne_speciosa	EN	NA	NA	NA	Threatened	Threatened	Threatened	Threatened
actinodaphne_sphaerocarpa	LC	LC	NA	NA	Not Threatened	Not Threatened	Not Threatened	Not Threatened
actinodaphne_stenophylla	EN	EN	NA	NA	Threatened	Threatened	Threatened	Threatened
actinodaphne_tsaii	EN	NA	NA	NA	Threatened	Threatened	Threatened	NA
actinodaphne_venosa	VU	VU	NA	NA	Threatened	Threatened	Threatened	Threatened
actinorhytis_calapparia	LC	LC	LC	LC	Not Threatened	Not Threatened	Not Threatened	Not Threatened
actinostemon_amazonicus	LC	LC	LC	LC	Not Threatened	Not Threatened	Not Threatened	Not Threatened
actinostemon_caribaeus	LC	LC	LC	NA	Not Threatened	Not Threatened	Not Threatened	Not Threatened
actinostemon_concepcionis	LC	LC	LC	LC	Not Threatened	Not Threatened	Not Threatened	Not Threatened
actinostemon_echinatus	EN	EN	NA	NA	Threatened	Threatened	Threatened	NA
actinostemon_imbricatus	VU	NA	NA	NA	Threatened	Threatened	Threatened	Threatened
acunaeanthus_tinifolius	EN	EN	NA	NA	Threatened	Threatened	Threatened	Threatened
adansonia_digitata	LC	LC	LC	LC	Not Threatened	Not Threatened	Not Threatened	Not Threatened
adelia_membranifolia	LC	LC	LC	LC	Not Threatened	Not Threatened	Not Threatened	Not Threatened
adelia_ricinella	LC	LC	LC	LC	Not Threatened	Not Threatened	Not Threatened	Not Threatened
adelobotrys_klugii	LC	LC	LC	LC	Not Threatened	Not Threatened	Not Threatened	Not Threatened
adelobotrys_macrantha	LC	LC	LC	NA	Not Threatened	Not Threatened	Not Threatened	NA
adenanthera_borneensis	VU	NA	NA	NA	Not Threatened	Not Threatened	Not Threatened	NA
adenanthera_forbesii	VU	NA	NA	NA	Threatened	Threatened	Threatened	NA
adenanthera_kostermansii	LC	LC	NA	NA	Not Threatened	Not Threatened	Not Threatened	NA
adenanthera_malayana	VU	NA	NA	NA	Threatened	Threatened	Threatened	NA
adenanthera_marina	CR	NA	NA	NA	Threatened	Threatened	Threatened	Threatened
adenanthos_sericeus	LC	LC	LC	NA	Not Threatened	Not Threatened	Not Threatened	Not Threatened
adenia_karibaensis	LC	LC	NA	NA	Not Threatened	Not Threatened	Not Threatened	Not Threatened
adenopodia_oaxacana	EN	EN	NA	NA	Threatened	Threatened	Threatened	NA
adenorandia_kalbreyeri	LC	LC	LC	NA	Not Threatened	Not Threatened	Not Threatened	Not Threatened
adesmia_resinosa	CR	CR	CR	NA	Threatened	Threatened	Threatened	NA
adesmia_viscosa	EN	EN	NA	NA	Threatened	Threatened	Threatened	Threatened
adina_cordifolia	LC	LC	LC	LC	Not Threatened	Not Threatened	Not Threatened	Not Threatened
adina_dissimilis	VU	NA	NA	NA	Threatened	Threatened	Threatened	NA
adina_eurhyncha	LC	LC	LC	NA	Not Threatened	Not Threatened	Not Threatened	Not Threatened
adina_fagifolia	LC	LC	LC	NA	Not Threatened	Not Threatened	Not Threatened	Not Threatened
adina_malaccensis	VU	VU	NA	NA	Threatened	Threatened	Threatened	Threatened
adina_metcalfii	LC	LC	LC	LC	Not Threatened	Not Threatened	Not Threatened	Not Threatened
adina_multifolia	LC	LC	LC	NA	Not Threatened	Not Threatened	Not Threatened	Not Threatened
adinandra_acuminata	LC	LC	LC	LC	Not Threatened	Not Threatened	Not Threatened	Not Threatened
adinandra_anisobasis	VU	VU	VU	NA	Threatened	Threatened	Threatened	Threatened
adinandra_bockiana	LC	LC	LC	LC	Not Threatened	Not Threatened	Not Threatened	Not Threatened
adinandra_borneensis	LC	LC	LC	NA	Not Threatened	Not Threatened	Not Threatened	Not Threatened
adinandra_brefeldii	VU	NA	NA	NA	Threatened	Threatened	Threatened	NA
adinandra_caudata	CR	CR	NA	NA	Threatened	Threatened	Threatened	Threatened
adinandra_clemensiae	LC	LC	LC	LC	Not Threatened	Not Threatened	Not Threatened	Not Threatened
adinandra_collina	LC	LC	LC	LC	Not Threatened	Not Threatened	Not Threatened	Not Threatened
adinandra_colombonensis	VU	VU	NA	NA	Threatened	Threatened	Threatened	NA
adinandra_cordifolia	LC	LC	LC	LC	Not Threatened	Not Threatened	Not Threatened	Not Threatened
adinandra_dasyantha	LC	LC	LC	NA	Not Threatened	Not Threatened	Not Threatened	NA
adinandra_donnaiensis	EN	NA	NA	NA	Threatened	Threatened	Threatened	Threatened
adinandra_epunctata	CR	CR	NA	NA	Threatened	Threatened	Threatened	Threatened
adinandra_excelsa	LC	LC	LC	LC	Not Threatened	Not Threatened	Not Threatened	Not Threatened
adinandra_eymae	EN	EN	NA	NA	Threatened	Threatened	Threatened	Threatened
adinandra_formosana	LC	LC	LC	NA	Not Threatened	Not Threatened	Not Threatened	Not Threatened
adinandra_glischroloma	LC	LC	LC	LC	Not Threatened	Not Threatened	Not Threatened	Not Threatened
adinandra_grandis	EN	EN	NA	NA	Threatened	Threatened	Threatened	Threatened
adinandra_hainanensis	EN	EN	NA	NA	Threatened	Threatened	Threatened	Threatened
adinandra_hirta	LC	LC	LC	LC	Not Threatened	Not Threatened	Not Threatened	Not Threatened
adinandra_howii	CR	CR	NA	NA	Threatened	Threatened	Threatened	Threatened
adinandra_kjellbergii	CR	CR	NA	NA	Threatened	Threatened	Threatened	Threatened
adinandra_lancipetala	EN	NA	NA	NA	Threatened	Threatened	Threatened	Threatened
adinandra_laotica	EN	NA	NA	NA	Threatened	Threatened	Threatened	Threatened
adinandra_lasiopetala	EN	NA	NA	NA	Threatened	Threatened	Threatened	Threatened
adinandra_lasiostyla	VU	NA	NA	NA	Not Threatened	Not Threatened	Not Threatened	NA
adinandra_latifolia	LC	NA	NA	NA	Threatened	Threatened	Threatened	NA
adinandra_maculosa	VU	NA	NA	NA	Threatened	Threatened	Threatened	Threatened
adinandra_magniflora	LC	LC	NA	NA	Not Threatened	Not Threatened	Not Threatened	NA
adinandra_masambensis	EN	EN	EN	NA	Threatened	Threatened	Threatened	Threatened
adinandra_megaphylla	LC	LC	NA	NA	Not Threatened	Not Threatened	Not Threatened	NA
adinandra_meratusensis	CR	CR	NA	NA	Threatened	Threatened	Threatened	Threatened
adinandra_myrioneura	LC	LC	NA	NA	Not Threatened	Not Threatened	Not Threatened	Not Threatened
adinandra_nigroglandulosa	EN	EN	NA	NA	Threatened	Threatened	Threatened	Threatened
adinandra_nigropunctata	EN	NA	NA	NA	Threatened	Threatened	Threatened	Threatened
adinandra_nunkokensis	VU	VU	NA	NA	Threatened	Threatened	Threatened	Threatened
adinandra_oblonga	CR	NA	NA	NA	Threatened	Threatened	Threatened	Threatened
adinandra_pingbianensis	CR	CR	NA	NA	Threatened	Threatened	Threatened	Threatened
adinandra_sarosanthera	LC	LC	LC	LC	Not Threatened	Not Threatened	Not Threatened	Not Threatened
adinandra_steenisii	CR	CR	NA	NA	Threatened	Threatened	Threatened	Threatened
adinandra_subsessilis	LC	LC	LC	LC	Not Threatened	Not Threatened	Not Threatened	Not Threatened
adinandra_subunguiculata	CR	CR	NA	NA	Threatened	Threatened	Threatened	Threatened
adinandra_verrucosa	LC	LC	LC	LC	Not Threatened	Not Threatened	Not Threatened	Not Threatened
adinandra_villosa	VU	NA	NA	NA	Threatened	Threatened	Threatened	NA
aegiphila_buchtienii	EN	EN	NA	NA	Threatened	Threatened	Threatened	Threatened
aegiphila_elata	LC	LC	LC	LC	Not Threatened	Not Threatened	Not Threatened	Not Threatened
aegiphila_exiguiflora	CR	CR	NA	NA	Threatened	Threatened	Threatened	Threatened
aegiphila_hastingsiana	CR	CR	NA	NA	Threatened	Threatened	Threatened	Threatened
aegiphila_hystricina	VU	VU	NA	NA	Threatened	Threatened	Threatened	Threatened
aegiphila_laxiflora	LC	LC	NA	NA	Not Threatened	Not Threatened	Not Threatened	NA
aegiphila_luschnathii	LC	LC	LC	NA	Not Threatened	Not Threatened	Not Threatened	NA
aegiphila_martinicensis	LC	LC	LC	LC	Not Threatened	Not Threatened	Not Threatened	Not Threatened
aegiphila_moldenkeana	LC	LC	LC	NA	Not Threatened	Not Threatened	Not Threatened	Not Threatened
aegiphila_nervosa	CR	CR	NA	NA	Threatened	Threatened	Threatened	Threatened
aegiphila_pauciflora	CR	CR	CR	NA	Threatened	Threatened	Threatened	Threatened
aegiphila_perplexa	EN	NA	NA	NA	Threatened	Threatened	Threatened	NA
aegiphila_roraimensis	LC	LC	LC	LC	Not Threatened	Not Threatened	Not Threatened	Not Threatened
aegiphila_saltensis	EN	NA	NA	NA	Not Threatened	Not Threatened	Not Threatened	NA
aegiphila_sufflava	LC	LC	LC	LC	Not Threatened	Not Threatened	Not Threatened	Not Threatened
aegiphila_trifida	CR	CR	NA	NA	Threatened	Threatened	Threatened	Threatened
aegiphila_vallensis	LC	LC	NA	NA	Threatened	Threatened	Threatened	NA
aegiphila_venezuelensis	LC	LC	LC	LC	Not Threatened	Not Threatened	Not Threatened	Not Threatened
aegiphila_villosa	LC	LC	LC	NA	Not Threatened	Not Threatened	Not Threatened	Not Threatened
aeglopsis_chevalieri	LC	LC	LC	NA	Not Threatened	Not Threatened	Not Threatened	NA
aeglopsis_eggelingii	VU	NA	NA	NA	Threatened	Threatened	Threatened	NA
aeschynomene_megalophylla	VU	VU	NA	NA	Not Threatened	Not Threatened	Not Threatened	NA
aeschynomene_schliebenii	LC	LC	LC	LC	Not Threatened	Not Threatened	Not Threatened	Not Threatened
aesculus_assamica	LC	LC	LC	LC	Not Threatened	Not Threatened	Not Threatened	Not Threatened
aesculus_chinensis	LC	LC	LC	LC	Not Threatened	Not Threatened	Not Threatened	Not Threatened
aetoxylon_sympetalum	VU	VU	NA	NA	Threatened	Threatened	Threatened	NA
afraegle_paniculata	LC	LC	LC	LC	Not Threatened	Not Threatened	Not Threatened	Not Threatened
afrocanthium_burttii	LC	LC	LC	LC	Not Threatened	Not Threatened	Not Threatened	Not Threatened
afrocanthium_parasiebenlistii	LC	LC	LC	NA	Not Threatened	Not Threatened	Not Threatened	Not Threatened
afrocanthium_racemulosum	VU	VU	NA	NA	Not Threatened	Not Threatened	Not Threatened	NA
afrolicania_elaeosperma	LC	LC	LC	LC	Not Threatened	Not Threatened	Not Threatened	Not Threatened
afrostyrax_kamerunensis	LC	LC	LC	LC	Not Threatened	Not Threatened	Not Threatened	Not Threatened
afrostyrax_macranthus	VU	VU	NA	NA	Threatened	Threatened	Threatened	Threatened
aganope_balansae	VU	VU	NA	NA	Threatened	Threatened	Threatened	Threatened
aganope_impressa	LC	LC	NA	NA	Not Threatened	Not Threatened	Not Threatened	NA
agapetes_pilifera	EN	EN	EN	NA	Threatened	Threatened	Threatened	NA
agarista_boliviensis	LC	LC	LC	NA	Not Threatened	Not Threatened	Not Threatened	Not Threatened
agarista_bracamorensis	EN	NA	NA	NA	Threatened	Threatened	Threatened	NA
agarista_duckei	LC	LC	LC	NA	Not Threatened	Not Threatened	Not Threatened	Not Threatened
agarista_eucalyptoides	LC	LC	LC	LC	Not Threatened	Not Threatened	Not Threatened	Not Threatened
agarista_mexicana	LC	LC	LC	LC	Not Threatened	Not Threatened	Not Threatened	Not Threatened
agarista_minensis	CR	CR	NA	NA	Threatened	Threatened	Threatened	Threatened
agarista_niederleinii	LC	LC	LC	NA	Not Threatened	Not Threatened	Not Threatened	Not Threatened
agarista_pulchra	LC	LC	LC	LC	Not Threatened	Not Threatened	Not Threatened	Not Threatened
agarista_uleana	EN	EN	NA	NA	Threatened	Threatened	Threatened	Threatened
agathis_australis	VU	NA	NA	NA	Not Threatened	Not Threatened	Not Threatened	NA
agathis_labillardierei	LC	LC	LC	LC	Not Threatened	Not Threatened	Not Threatened	Not Threatened
agelaea_borneensis	LC	LC	LC	LC	Not Threatened	Not Threatened	Not Threatened	Not Threatened
agelaea_trinervis	LC	LC	LC	LC	Not Threatened	Not Threatened	Not Threatened	Not Threatened
ageratina_gloeoclada	VU	VU	NA	NA	Threatened	Threatened	Threatened	Threatened
ageratina_illita	EN	EN	NA	NA	Threatened	Threatened	Threatened	NA
ageratina_popayanensis	LC	LC	LC	LC	Not Threatened	Not Threatened	Not Threatened	Not Threatened
aglaia_beccarii	VU	VU	NA	NA	Threatened	Threatened	Threatened	Threatened
aglaia_cooperae	VU	NA	NA	NA	Not Threatened	Not Threatened	Not Threatened	NA
aglaia_cucullata	LC	LC	LC	NA	Not Threatened	Not Threatened	Not Threatened	Not Threatened
aglaia_eximia	LC	LC	LC	LC	Not Threatened	Not Threatened	Not Threatened	Not Threatened
aglaia_mackiana	EN	NA	NA	NA	Threatened	Threatened	Threatened	NA
aglaia_rufibarbis	VU	VU	NA	NA	Threatened	Threatened	Threatened	NA
aglaia_subminutiflora	LC	LC	LC	LC	Not Threatened	Not Threatened	Not Threatened	Not Threatened
agonandra_ovatifolia	EN	EN	EN	NA	Threatened	Threatened	Threatened	Threatened
agouticarpa_grandistipula	LC	LC	LC	NA	Not Threatened	Not Threatened	Not Threatened	NA
agouticarpa_hirsuta	LC	LC	LC	NA	Not Threatened	Not Threatened	Not Threatened	NA
agouticarpa_velutina	LC	LC	LC	LC	Not Threatened	Not Threatened	Not Threatened	Not Threatened
aguiaria_excelsa	VU	VU	NA	NA	Threatened	Threatened	Threatened	Threatened
aidia_borneensis	LC	LC	LC	LC	Not Threatened	Not Threatened	Not Threatened	Not Threatened
aidia_chantonea	LC	LC	LC	NA	Not Threatened	Not Threatened	Not Threatened	Not Threatened
aidia_congesta	LC	LC	LC	NA	Not Threatened	Not Threatened	Not Threatened	Not Threatened
aidia_densiflora	LC	LC	LC	LC	Not Threatened	Not Threatened	Not Threatened	Not Threatened
aidia_gardneri	EN	EN	NA	NA	Threatened	Threatened	Threatened	Threatened
aidia_henryi	LC	LC	LC	LC	Not Threatened	Not Threatened	Not Threatened	Not Threatened
aidia_oxyodonta	LC	NA	NA	NA	Not Threatened	Not Threatened	Not Threatened	NA
aidia_parvifolia	VU	VU	NA	NA	Threatened	Threatened	Threatened	Threatened
aidia_quintasii	VU	VU	NA	NA	Threatened	Threatened	Threatened	Threatened
aidia_rhacodosepala	VU	VU	NA	NA	Not Threatened	Not Threatened	Not Threatened	NA
aidia_rubens	LC	LC	LC	LC	Not Threatened	Not Threatened	Not Threatened	Not Threatened
aidia_vieillardii	LC	LC	NA	NA	Not Threatened	Not Threatened	Not Threatened	Not Threatened
aidia_vitiensis	CR	CR	NA	NA	Threatened	Threatened	Threatened	Threatened
aidia_wattii	CR	CR	NA	NA	Threatened	Threatened	Threatened	Threatened
aidia_yunnanensis	VU	NA	NA	NA	Threatened	Threatened	Threatened	NA
aidiopsis_orophila	VU	VU	NA	NA	Threatened	Threatened	Threatened	Threatened
ailanthus_altissima	LC	LC	LC	LC	Not Threatened	Not Threatened	Not Threatened	Not Threatened
ailanthus_excelsa	LC	LC	LC	LC	Not Threatened	Not Threatened	Not Threatened	Not Threatened
ailanthus_fordii	LC	LC	LC	NA	Not Threatened	Not Threatened	Not Threatened	NA
ailanthus_triphysa	LC	LC	LC	LC	Not Threatened	Not Threatened	Not Threatened	Not Threatened
ailanthus_vietnamensis	EN	NA	NA	NA	Threatened	Threatened	Threatened	Threatened
aiouea_alainii	EN	EN	NA	NA	Threatened	Threatened	Threatened	Threatened
aiouea_cinnamomoidea	EN	EN	NA	NA	Threatened	Threatened	Threatened	Threatened
aiouea_erythropus	EN	EN	NA	NA	Threatened	Threatened	Threatened	Threatened
aiouea_heteranthera	EN	EN	NA	NA	Threatened	Threatened	Threatened	Threatened
aiouea_lanigera	EN	EN	EN	NA	Threatened	Threatened	Threatened	Threatened
aiouea_longipetiolata	VU	NA	NA	NA	Threatened	Threatened	Threatened	NA
aiouea_maguireana	LC	LC	LC	LC	Not Threatened	Not Threatened	Not Threatened	Not Threatened
aiouea_opaca	CR	NA	NA	NA	Threatened	Threatened	Threatened	Threatened
aiouea_palaciosii	LC	LC	NA	NA	Not Threatened	Not Threatened	Not Threatened	NA
aiouea_piauhyensis	LC	LC	LC	NA	Not Threatened	Not Threatened	Not Threatened	Not Threatened
aiouea_stenophylla	LC	LC	LC	NA	Not Threatened	Not Threatened	Not Threatened	NA
aiouea_trinervis	LC	LC	LC	LC	Not Threatened	Not Threatened	Not Threatened	Not Threatened
aiphanes_acanthophylla	VU	NA	NA	NA	Threatened	Threatened	Threatened	Threatened
aiphanes_bicornis	CR	CR	NA	NA	Threatened	Threatened	Threatened	Threatened
aiphanes_deltoidea	LC	LC	LC	NA	Not Threatened	Not Threatened	Not Threatened	Not Threatened
aiphanes_eggersii	EN	EN	NA	NA	Threatened	Threatened	Threatened	Threatened
aiphanes_erinacea	LC	LC	LC	NA	Not Threatened	Not Threatened	Not Threatened	NA
aiphanes_gelatinosa	VU	NA	NA	NA	Threatened	Threatened	Threatened	NA
aiphanes_graminifolia	CR	NA	NA	NA	Threatened	Threatened	Threatened	Threatened
aiphanes_horrida	LC	LC	LC	LC	Not Threatened	Not Threatened	Not Threatened	Not Threatened
aiphanes_macroloba	LC	LC	LC	LC	Not Threatened	Not Threatened	Not Threatened	Not Threatened
aiphanes_minima	LC	LC	NA	NA	Threatened	Threatened	Threatened	NA
aiphanes_multiplex	EN	NA	NA	NA	Threatened	Threatened	Threatened	Threatened
aiphanes_simplex	LC	LC	LC	LC	Not Threatened	Not Threatened	Not Threatened	Not Threatened
aiphanes_tricuspidata	LC	LC	LC	NA	Not Threatened	Not Threatened	Not Threatened	Not Threatened
airosperma_trichotomum	LC	LC	LC	NA	Not Threatened	Not Threatened	Not Threatened	NA
akania_bidwillii	LC	LC	LC	LC	Not Threatened	Not Threatened	Not Threatened	Not Threatened
akrosida_floribunda	CR	CR	CR	NA	Threatened	Threatened	Threatened	Threatened
akrosida_macrophylla	VU	VU	NA	NA	Threatened	Threatened	Threatened	Threatened
alangium_alpinum	LC	LC	LC	NA	Not Threatened	Not Threatened	Not Threatened	Not Threatened
alangium_chinense	LC	LC	LC	LC	Not Threatened	Not Threatened	Not Threatened	Not Threatened
alangium_kayuniga	VU	VU	NA	NA	Threatened	Threatened	Threatened	NA
alangium_maliliense	VU	VU	NA	NA	Threatened	Threatened	Threatened	Threatened
alangium_pallens	LC	LC	NA	NA	Not Threatened	Not Threatened	Not Threatened	Not Threatened
alangium_plumbeum	EN	EN	NA	NA	Threatened	Threatened	Threatened	Threatened
alangium_premnifolium	LC	LC	LC	NA	Not Threatened	Not Threatened	Not Threatened	Not Threatened
alangium_ridleyi	VU	NA	NA	NA	Not Threatened	Not Threatened	Not Threatened	NA
alangium_rotundifolium	LC	LC	LC	NA	Not Threatened	Not Threatened	Not Threatened	Not Threatened
alangium_tonkinense	EN	NA	NA	NA	Threatened	Threatened	Threatened	Threatened
alangium_uniloculare	LC	LC	LC	NA	Not Threatened	Not Threatened	Not Threatened	Not Threatened
alangium_villosum	LC	LC	LC	LC	Not Threatened	Not Threatened	Not Threatened	Not Threatened
alangium_yunnanense	LC	LC	NA	NA	Not Threatened	Not Threatened	Not Threatened	NA
albizia_acle	LC	LC	LC	NA	Not Threatened	Not Threatened	Not Threatened	NA
albizia_attopeuensis	LC	LC	LC	NA	Not Threatened	Not Threatened	Not Threatened	NA
albizia_barinensis	CR	CR	NA	NA	Threatened	Threatened	Threatened	Threatened
albizia_berteroana	VU	VU	NA	NA	Not Threatened	Not Threatened	Not Threatened	NA
albizia_calcarea	LC	LC	NA	NA	Not Threatened	Not Threatened	Not Threatened	Not Threatened
albizia_chinensis	LC	LC	LC	LC	Not Threatened	Not Threatened	Not Threatened	Not Threatened
albizia_coripatensis	EN	EN	EN	NA	Threatened	Threatened	Threatened	Threatened
albizia_crassiramea	LC	LC	NA	NA	Not Threatened	Not Threatened	Not Threatened	Not Threatened
albizia_dinklagei	LC	LC	LC	LC	Not Threatened	Not Threatened	Not Threatened	Not Threatened
albizia_dolichadena	VU	VU	NA	NA	Threatened	Threatened	Threatened	Threatened
albizia_duclouxii	EN	NA	NA	NA	Threatened	Threatened	Threatened	NA
albizia_elegans	VU	NA	NA	NA	Threatened	Threatened	Threatened	Threatened
albizia_eriorhachis	VU	NA	NA	NA	Not Threatened	Not Threatened	Not Threatened	NA
albizia_garrettii	EN	EN	NA	NA	Threatened	Threatened	Threatened	Threatened
albizia_isenbergiana	LC	LC	NA	NA	Threatened	Threatened	Threatened	NA
albizia_julibrissin	LC	LC	LC	LC	Not Threatened	Not Threatened	Not Threatened	Not Threatened
albizia_kalkora	LC	LC	LC	LC	Not Threatened	Not Threatened	Not Threatened	Not Threatened
albizia_kostermansii	VU	NA	NA	NA	Threatened	Threatened	Threatened	NA
albizia_laurentii	LC	LC	LC	NA	Not Threatened	Not Threatened	Not Threatened	Not Threatened
albizia_lucidior	LC	LC	LC	LC	Not Threatened	Not Threatened	Not Threatened	Not Threatened
albizia_malacophylla	LC	LC	LC	LC	Not Threatened	Not Threatened	Not Threatened	Not Threatened
albizia_multiflora	LC	LC	LC	LC	Not Threatened	Not Threatened	Not Threatened	Not Threatened
albizia_myriophylla	LC	LC	LC	LC	Not Threatened	Not Threatened	Not Threatened	Not Threatened
albizia_obliquifoliolata	LC	LC	LC	NA	Not Threatened	Not Threatened	Not Threatened	NA
albizia_occidentalis	LC	LC	LC	LC	Not Threatened	Not Threatened	Not Threatened	Not Threatened
albizia_poilanei	EN	NA	NA	NA	Threatened	Threatened	Threatened	Threatened
albizia_rhombifolia	VU	VU	NA	NA	Threatened	Threatened	Threatened	NA
albizia_rosulata	LC	NA	NA	NA	Not Threatened	Not Threatened	Not Threatened	NA
albizia_sherriffii	CR	CR	NA	NA	Not Threatened	Not Threatened	Not Threatened	NA
albizia_sinaloensis	EN	EN	NA	NA	Threatened	Threatened	Threatened	NA
albizia_splendens	LC	LC	LC	LC	Not Threatened	Not Threatened	Not Threatened	Not Threatened
albizia_vialeana	VU	VU	NA	NA	Threatened	Threatened	Threatened	Threatened
albizia_welwitschii	EN	EN	EN	NA	Threatened	Threatened	Threatened	Threatened
albizia_zimmermannii	LC	LC	LC	LC	Not Threatened	Not Threatened	Not Threatened	Not Threatened
alchornea_anamariae	VU	VU	NA	NA	Threatened	Threatened	Threatened	NA
alchornea_bogotensis	LC	LC	LC	LC	Not Threatened	Not Threatened	Not Threatened	Not Threatened
alchornea_brittonii	LC	LC	LC	LC	Not Threatened	Not Threatened	Not Threatened	Not Threatened
alchornea_coelophylla	LC	LC	LC	LC	Not Threatened	Not Threatened	Not Threatened	Not Threatened
alchornea_fluviatilis	LC	LC	LC	LC	Not Threatened	Not Threatened	Not Threatened	Not Threatened
alchornea_hilariana	VU	NA	NA	NA	Not Threatened	Not Threatened	Not Threatened	NA
alchornea_lojaensis	VU	VU	NA	NA	Threatened	Threatened	Threatened	NA
alchornea_mollis	EN	NA	NA	NA	Not Threatened	Not Threatened	Not Threatened	NA
alchornea_occidentalis	LC	LC	LC	NA	Not Threatened	Not Threatened	Not Threatened	Not Threatened
alchornea_parviflora	LC	LC	LC	LC	Not Threatened	Not Threatened	Not Threatened	Not Threatened
alchornea_pearcei	LC	LC	LC	LC	Not Threatened	Not Threatened	Not Threatened	Not Threatened
alchornea_sidifolia	LC	LC	LC	LC	Not Threatened	Not Threatened	Not Threatened	Not Threatened
alchornea_tachirensis	CR	CR	NA	NA	Threatened	Threatened	Threatened	Threatened
alchornea_ulmifolia	VU	NA	NA	NA	Threatened	Threatened	Threatened	NA
alchornea_verticillata	VU	NA	NA	NA	Threatened	Threatened	Threatened	NA
alchornea_websteri	EN	EN	NA	NA	Threatened	Threatened	Threatened	Threatened
alchorneopsis_portoricensis	VU	VU	NA	NA	Threatened	Threatened	Threatened	Threatened
aldina_discolor	LC	LC	LC	LC	Not Threatened	Not Threatened	Not Threatened	Not Threatened
aldina_insignis	EN	EN	NA	NA	Threatened	Threatened	Threatened	Threatened
aldina_kunhardtiana	LC	LC	LC	NA	Not Threatened	Not Threatened	Not Threatened	Not Threatened
aldina_macrophylla	LC	LC	NA	NA	Threatened	Threatened	Threatened	NA
aldina_microphylla	EN	NA	NA	NA	Threatened	Threatened	Threatened	NA
aldina_occidentalis	CR	CR	NA	NA	Threatened	Threatened	Threatened	Threatened
aldina_reticulata	LC	LC	LC	NA	Not Threatened	Not Threatened	Not Threatened	NA
alectryon_cardiocarpus	CR	CR	NA	NA	Threatened	Threatened	Threatened	Threatened
alectryon_carinatus	LC	LC	LC	LC	Not Threatened	Not Threatened	Not Threatened	Not Threatened
alectryon_connatus	LC	LC	LC	LC	Not Threatened	Not Threatened	Not Threatened	Not Threatened
alectryon_forsythii	LC	LC	LC	LC	Not Threatened	Not Threatened	Not Threatened	Not Threatened
alectryon_fuscus	CR	CR	NA	NA	Threatened	Threatened	Threatened	Threatened
alectryon_kangeanensis	CR	CR	NA	NA	Threatened	Threatened	Threatened	Threatened
alectryon_kimberleyanus	LC	LC	LC	LC	Not Threatened	Not Threatened	Not Threatened	Not Threatened
alectryon_macrococcum	EN	NA	NA	NA	Threatened	Threatened	Threatened	Threatened
alectryon_myrmecophilus	LC	LC	LC	NA	Not Threatened	Not Threatened	Not Threatened	Not Threatened
alectryon_subcinereus	LC	LC	LC	LC	Not Threatened	Not Threatened	Not Threatened	Not Threatened
alectryon_subdentatus	LC	LC	LC	LC	Not Threatened	Not Threatened	Not Threatened	Not Threatened
alectryon_tomentosus	LC	LC	LC	LC	Not Threatened	Not Threatened	Not Threatened	Not Threatened
alectryon_tropicus	LC	LC	LC	LC	Not Threatened	Not Threatened	Not Threatened	Not Threatened
aleisanthiopsis_distantiflora	LC	LC	NA	NA	Not Threatened	Not Threatened	Not Threatened	NA
aleisanthiopsis_multiflora	EN	NA	NA	NA	Threatened	Threatened	Threatened	Threatened
aleurites_rockinghamensis	LC	LC	LC	LC	Not Threatened	Not Threatened	Not Threatened	Not Threatened
alexa_bauhiniiflora	LC	LC	LC	LC	Not Threatened	Not Threatened	Not Threatened	Not Threatened
alexa_canaracunensis	LC	LC	LC	LC	Not Threatened	Not Threatened	Not Threatened	Not Threatened
alexa_confusa	LC	LC	LC	LC	Not Threatened	Not Threatened	Not Threatened	Not Threatened
alexa_cowanii	LC	LC	NA	NA	Not Threatened	Not Threatened	Not Threatened	NA
alexa_grandiflora	LC	LC	LC	LC	Not Threatened	Not Threatened	Not Threatened	Not Threatened
alexa_imperatricis	LC	LC	LC	LC	Not Threatened	Not Threatened	Not Threatened	Not Threatened
alexa_leiopetala	EN	NA	NA	NA	Threatened	Threatened	Threatened	Threatened
alexa_surinamensis	VU	NA	NA	NA	Threatened	Threatened	Threatened	Threatened
algernonia_amazonica	LC	NA	NA	NA	Threatened	Threatened	Threatened	NA
algernonia_bahiensis	EN	EN	EN	NA	Threatened	Threatened	Threatened	Threatened
algernonia_dimitrii	CR	CR	NA	NA	Threatened	Threatened	Threatened	Threatened
algernonia_gibbosa	VU	VU	NA	NA	Threatened	Threatened	Threatened	Threatened
algernonia_glazioui	CR	CR	CR	NA	Threatened	Threatened	Threatened	Threatened
algernonia_kuhlmannii	CR	CR	CR	NA	Threatened	Threatened	Threatened	Threatened
alibertia_curviflora	LC	LC	LC	LC	Not Threatened	Not Threatened	Not Threatened	Not Threatened
alibertia_sorbilis	LC	LC	LC	LC	Not Threatened	Not Threatened	Not Threatened	Not Threatened
alibertia_utleyorum	VU	VU	NA	NA	Threatened	Threatened	Threatened	Threatened
allaeanthus_kurzii	LC	LC	LC	NA	Not Threatened	Not Threatened	Not Threatened	Not Threatened
allaeanthus_luzonicus	LC	LC	LC	NA	Not Threatened	Not Threatened	Not Threatened	NA
allagoptera_caudescens	LC	LC	LC	LC	Not Threatened	Not Threatened	Not Threatened	Not Threatened
allamanda_weberbaueri	EN	EN	NA	NA	Threatened	Threatened	Threatened	Threatened
allanblackia_kisonghi	EN	EN	NA	NA	Threatened	Threatened	Threatened	Threatened
allanblackia_marienii	VU	NA	NA	NA	Threatened	Threatened	Threatened	NA
allanblackia_parviflora	LC	NA	NA	NA	Threatened	Threatened	Threatened	NA
allanblackia_staneriana	VU	VU	NA	NA	Threatened	Threatened	Threatened	Threatened
allantoma_decandra	LC	LC	LC	LC	Not Threatened	Not Threatened	Not Threatened	Not Threatened
allantoma_integrifolia	LC	LC	NA	NA	Threatened	Threatened	Threatened	NA
allantoma_kuhlmannii	VU	VU	NA	NA	Threatened	Threatened	Threatened	Threatened
allantoma_lineata	LC	LC	LC	LC	Not Threatened	Not Threatened	Not Threatened	Not Threatened
allantoma_pachyantha	EN	NA	NA	NA	Threatened	Threatened	Threatened	Threatened
allantoma_pauciramosa	VU	VU	NA	NA	Threatened	Threatened	Threatened	Threatened
allantoma_pluriflora	LC	LC	LC	LC	Not Threatened	Not Threatened	Not Threatened	Not Threatened
allantoma_uaupensis	VU	NA	NA	NA	Threatened	Threatened	Threatened	NA
allantospermum_borneense	LC	NA	NA	NA	Not Threatened	Not Threatened	Not Threatened	NA
allexis_batangae	VU	VU	NA	NA	Threatened	Threatened	Threatened	Threatened
allocasuarina_duncanii	LC	NA	NA	NA	Not Threatened	Not Threatened	Not Threatened	NA
allocasuarina_hystricosa	LC	LC	LC	NA	Not Threatened	Not Threatened	Not Threatened	Not Threatened
allocasuarina_luehmannii	LC	LC	NA	NA	Threatened	Threatened	Threatened	NA
allocasuarina_monilifera	LC	LC	LC	LC	Not Threatened	Not Threatened	Not Threatened	Not Threatened
allocasuarina_portuensis	CR	CR	CR	NA	Threatened	Threatened	Threatened	Threatened
allocasuarina_tessellata	LC	LC	LC	LC	Not Threatened	Not Threatened	Not Threatened	Not Threatened
allophylastrum_frutescens	EN	NA	NA	NA	Threatened	Threatened	Threatened	Threatened
allophylus_abyssinicus	LC	LC	LC	LC	Not Threatened	Not Threatened	Not Threatened	Not Threatened
allophylus_acutatus	LC	LC	NA	NA	Threatened	Threatened	Threatened	Threatened
allophylus_amentaceus	EN	EN	NA	NA	Threatened	Threatened	Threatened	Threatened
allophylus_amplissimus	LC	LC	LC	NA	Not Threatened	Not Threatened	Not Threatened	Not Threatened
allophylus_angustatus	LC	LC	LC	LC	Not Threatened	Not Threatened	Not Threatened	Not Threatened
allophylus_antunesii	LC	LC	NA	NA	Not Threatened	Not Threatened	Not Threatened	Not Threatened
allophylus_borbonicus	EN	EN	NA	NA	Threatened	Threatened	Threatened	Threatened
allophylus_camptoneurus	CR	CR	CR	NA	Threatened	Threatened	Threatened	Threatened
allophylus_capillipes	CR	CR	NA	NA	Threatened	Threatened	Threatened	Threatened
allophylus_caudatus	LC	NA	NA	NA	Threatened	Threatened	Threatened	NA
allophylus_chartaceus	CR	CR	NA	NA	Threatened	Threatened	Threatened	Threatened
allophylus_cobbe	LC	LC	LC	LC	Not Threatened	Not Threatened	Not Threatened	Not Threatened
allophylus_congolanus	LC	LC	LC	LC	Not Threatened	Not Threatened	Not Threatened	Not Threatened
allophylus_coriaceus	VU	VU	NA	NA	Threatened	Threatened	Threatened	Threatened
allophylus_crassinervis	LC	LC	LC	NA	Not Threatened	Not Threatened	Not Threatened	Not Threatened
allophylus_decipiens	LC	LC	LC	LC	Not Threatened	Not Threatened	Not Threatened	Not Threatened
allophylus_densiflorus	EN	EN	NA	NA	Threatened	Threatened	Threatened	Threatened
allophylus_dioicus	EN	NA	NA	NA	Not Threatened	Not Threatened	Not Threatened	NA
allophylus_domingensis	EN	NA	NA	NA	Threatened	Threatened	Threatened	Threatened
allophylus_dummeri	LC	LC	LC	NA	Not Threatened	Not Threatened	Not Threatened	Not Threatened
allophylus_excelsus	LC	LC	LC	LC	Not Threatened	Not Threatened	Not Threatened	Not Threatened
allophylus_glabratus	LC	LC	LC	LC	Not Threatened	Not Threatened	Not Threatened	Not Threatened
allophylus_grandiflorus	EN	EN	EN	NA	Threatened	Threatened	Threatened	Threatened
allophylus_grandifolius	LC	LC	LC	NA	Not Threatened	Not Threatened	Not Threatened	Not Threatened
allophylus_grotei	EN	EN	EN	NA	Threatened	Threatened	Threatened	Threatened
allophylus_guaraniticus	LC	LC	LC	LC	Not Threatened	Not Threatened	Not Threatened	Not Threatened
allophylus_haitiensis	CR	CR	NA	NA	Threatened	Threatened	Threatened	Threatened
allophylus_hallaei	VU	VU	NA	NA	Threatened	Threatened	Threatened	NA
allophylus_hamatus	VU	NA	NA	NA	Threatened	Threatened	Threatened	NA
allophylus_hirsutus	EN	EN	NA	NA	Threatened	Threatened	Threatened	Threatened
allophylus_hirtellus	VU	VU	NA	NA	Threatened	Threatened	Threatened	NA
allophylus_imenoensis	EN	EN	EN	NA	Threatened	Threatened	Threatened	Threatened
allophylus_incanus	LC	LC	LC	LC	Not Threatened	Not Threatened	Not Threatened	Not Threatened
allophylus_jamaicensis	VU	NA	NA	NA	Not Threatened	Not Threatened	Not Threatened	NA
allophylus_jejunus	CR	CR	NA	NA	Threatened	Threatened	Threatened	Threatened
allophylus_katangensis	LC	LC	LC	NA	Not Threatened	Not Threatened	Not Threatened	NA
allophylus_lastoursvillensis	VU	VU	NA	NA	Threatened	Threatened	Threatened	NA
allophylus_latifolius	LC	LC	LC	LC	Not Threatened	Not Threatened	Not Threatened	Not Threatened
allophylus_leptostachys	LC	LC	LC	NA	Not Threatened	Not Threatened	Not Threatened	Not Threatened
allophylus_leucoclados	LC	LC	LC	LC	Not Threatened	Not Threatened	Not Threatened	Not Threatened
allophylus_longicuneatus	VU	VU	NA	NA	Threatened	Threatened	Threatened	NA
allophylus_longifolius	EN	EN	NA	NA	Threatened	Threatened	Threatened	Threatened
allophylus_longipes	LC	LC	LC	LC	Not Threatened	Not Threatened	Not Threatened	Not Threatened
allophylus_mayimbensis	EN	EN	EN	NA	Threatened	Threatened	Threatened	Threatened
allophylus_megaphyllus	VU	VU	NA	NA	Threatened	Threatened	Threatened	NA
allophylus_melanophloeus	LC	NA	NA	NA	Not Threatened	Not Threatened	Not Threatened	NA
allophylus_membranifolius	EN	NA	NA	NA	Threatened	Threatened	Threatened	Threatened
allophylus_myrianthus	LC	LC	LC	LC	Not Threatened	Not Threatened	Not Threatened	Not Threatened
allophylus_ngounyensis	EN	EN	EN	NA	Threatened	Threatened	Threatened	Threatened
allophylus_nigericus	CR	CR	NA	NA	Threatened	Threatened	Threatened	Threatened
allophylus_nitidulus	LC	LC	LC	NA	Not Threatened	Not Threatened	Not Threatened	NA
allophylus_paniculatus	LC	LC	LC	LC	Not Threatened	Not Threatened	Not Threatened	Not Threatened
allophylus_pauciflorus	LC	LC	LC	LC	Not Threatened	Not Threatened	Not Threatened	Not Threatened
allophylus_persicifolius	LC	LC	NA	NA	Not Threatened	Not Threatened	Not Threatened	NA
allophylus_peruvianus	LC	LC	LC	LC	Not Threatened	Not Threatened	Not Threatened	Not Threatened
allophylus_pervillei	LC	LC	LC	LC	Not Threatened	Not Threatened	Not Threatened	Not Threatened
allophylus_petelotii	CR	CR	NA	NA	Threatened	Threatened	Threatened	Threatened
allophylus_poungouensis	EN	EN	NA	NA	Threatened	Threatened	Threatened	Threatened
allophylus_pseudopaniculatus	VU	VU	NA	NA	Not Threatened	Not Threatened	Not Threatened	NA
allophylus_puberulus	LC	LC	LC	LC	Not Threatened	Not Threatened	Not Threatened	Not Threatened
allophylus_repandifolius	CR	NA	NA	NA	Threatened	Threatened	Threatened	Threatened
allophylus_reticulatus	EN	EN	NA	NA	Threatened	Threatened	Threatened	Threatened
allophylus_rigidus	VU	NA	NA	NA	Threatened	Threatened	Threatened	Threatened
allophylus_robustus	LC	LC	LC	LC	Not Threatened	Not Threatened	Not Threatened	Not Threatened
allophylus_sapinii	EN	EN	EN	NA	Threatened	Threatened	Threatened	Threatened
allophylus_scrobiculatus	LC	LC	LC	LC	Not Threatened	Not Threatened	Not Threatened	Not Threatened
allophylus_serratus	VU	VU	NA	NA	Threatened	Threatened	Threatened	Threatened
allophylus_spectabilis	CR	CR	CR	NA	Threatened	Threatened	Threatened	Threatened
allophylus_stenodictyus	LC	LC	LC	NA	Not Threatened	Not Threatened	Not Threatened	Not Threatened
allophylus_subfalcatus	LC	LC	LC	LC	Not Threatened	Not Threatened	Not Threatened	Not Threatened
allophylus_talbotii	VU	VU	NA	NA	Threatened	Threatened	Threatened	Threatened
allophylus_tanzaniensis	LC	LC	LC	NA	Not Threatened	Not Threatened	Not Threatened	Not Threatened
allophylus_timorensis	LC	LC	LC	LC	Not Threatened	Not Threatened	Not Threatened	Not Threatened
allophylus_vestitus	EN	EN	NA	NA	Threatened	Threatened	Threatened	Threatened
allospondias_laxiflora	EN	NA	NA	NA	Threatened	Threatened	Threatened	Threatened
allosyncarpia_ternata	LC	LC	LC	LC	Not Threatened	Not Threatened	Not Threatened	Not Threatened
alloxylon_flammeum	LC	LC	LC	LC	Not Threatened	Not Threatened	Not Threatened	Not Threatened
alniphyllum_pterospermum	LC	LC	LC	NA	Not Threatened	Not Threatened	Not Threatened	Not Threatened
alnus_fauriei	LC	LC	LC	LC	Not Threatened	Not Threatened	Not Threatened	Not Threatened
alnus_firma	LC	LC	LC	LC	Not Threatened	Not Threatened	Not Threatened	Not Threatened
alnus_hakkodensis	CR	CR	CR	CR	Threatened	Threatened	Threatened	Threatened
alnus_lanata	EN	EN	NA	NA	Not Threatened	Not Threatened	Not Threatened	NA
alnus_lusitanica	LC	LC	LC	LC	Not Threatened	Not Threatened	Not Threatened	Not Threatened
alnus_maximowiczii	LC	LC	LC	LC	Not Threatened	Not Threatened	Not Threatened	Not Threatened
alnus_orientalis	EN	NA	NA	NA	Threatened	Threatened	Threatened	NA
alnus_rohlenae	CR	CR	NA	NA	Threatened	Threatened	Threatened	Threatened
alnus_serrulatoides	LC	LC	LC	LC	Not Threatened	Not Threatened	Not Threatened	Not Threatened
alnus_sieboldiana	LC	LC	LC	LC	Not Threatened	Not Threatened	Not Threatened	Not Threatened
aloe_africana	LC	LC	LC	NA	Not Threatened	Not Threatened	Not Threatened	Not Threatened
aloe_alooides	LC	LC	LC	LC	Not Threatened	Not Threatened	Not Threatened	Not Threatened
aloe_angelica	LC	LC	LC	LC	Not Threatened	Not Threatened	Not Threatened	Not Threatened
aloe_castanea	LC	LC	LC	LC	Not Threatened	Not Threatened	Not Threatened	Not Threatened
aloe_comosa	EN	NA	NA	NA	Not Threatened	Not Threatened	Not Threatened	NA
aloe_elata	EN	EN	NA	NA	Threatened	Threatened	Threatened	Threatened
aloe_excelsa	LC	LC	LC	LC	Not Threatened	Not Threatened	Not Threatened	Not Threatened
aloe_ferox	LC	LC	LC	LC	Not Threatened	Not Threatened	Not Threatened	Not Threatened
aloe_pluridens	LC	LC	LC	LC	Not Threatened	Not Threatened	Not Threatened	Not Threatened
aloe_rupicola	LC	LC	NA	NA	Not Threatened	Not Threatened	Not Threatened	NA
aloe_speciosa	LC	LC	LC	LC	Not Threatened	Not Threatened	Not Threatened	Not Threatened
aloe_spectabilis	LC	LC	LC	NA	Threatened	Threatened	Threatened	NA
aloe_spicata	LC	LC	LC	LC	Not Threatened	Not Threatened	Not Threatened	Not Threatened
aloe_thraskii	LC	NA	NA	NA	Not Threatened	Not Threatened	Not Threatened	NA
aloidendron_barberae	LC	LC	LC	LC	Not Threatened	Not Threatened	Not Threatened	Not Threatened
aloidendron_dichotomum	LC	LC	LC	LC	Not Threatened	Not Threatened	Not Threatened	Not Threatened
aloidendron_eminens	LC	NA	NA	NA	Threatened	Threatened	Threatened	NA
aloidendron_sabaeum	EN	NA	NA	NA	Threatened	Threatened	Threatened	Threatened
aloysia_virgata	LC	LC	LC	LC	Not Threatened	Not Threatened	Not Threatened	Not Threatened
alphandia_furfuracea	LC	LC	NA	NA	Not Threatened	Not Threatened	Not Threatened	Not Threatened
alphandia_verniciflua	VU	NA	NA	NA	Threatened	Threatened	Threatened	Threatened
alphitonia_franguloides	LC	LC	LC	NA	Threatened	Threatened	Threatened	NA
alphitonia_incana	LC	LC	LC	LC	Not Threatened	Not Threatened	Not Threatened	Not Threatened
alphonsea_boniana	LC	LC	LC	NA	Not Threatened	Not Threatened	Not Threatened	Not Threatened
alphonsea_borneensis	EN	EN	NA	NA	Threatened	Threatened	Threatened	Threatened
alphonsea_cylindrica	LC	LC	NA	NA	Not Threatened	Not Threatened	Not Threatened	NA
alphonsea_elliptica	LC	LC	LC	NA	Not Threatened	Not Threatened	Not Threatened	Not Threatened
alphonsea_gaudichaudiana	EN	EN	NA	NA	Threatened	Threatened	Threatened	NA
alphonsea_havilandii	LC	LC	NA	NA	Not Threatened	Not Threatened	Not Threatened	NA
alphonsea_isthmicola	EN	EN	NA	NA	Threatened	Threatened	Threatened	Threatened
alphonsea_javanica	LC	LC	LC	LC	Not Threatened	Not Threatened	Not Threatened	Not Threatened
alphonsea_johorensis	LC	LC	NA	NA	Not Threatened	Not Threatened	Not Threatened	Not Threatened
alphonsea_kinabaluensis	LC	LC	LC	LC	Not Threatened	Not Threatened	Not Threatened	Not Threatened
alphonsea_lutea	LC	NA	NA	NA	Threatened	Threatened	Threatened	NA
alphonsea_malayana	EN	NA	NA	NA	Threatened	Threatened	Threatened	NA
alphonsea_philastreana	EN	EN	NA	NA	Threatened	Threatened	Threatened	Threatened
alphonsea_siamensis	VU	VU	NA	NA	Threatened	Threatened	Threatened	Threatened
alphonsea_tonquinensis	VU	VU	NA	NA	Threatened	Threatened	Threatened	Threatened
alphonsea_zeylanica	VU	VU	NA	NA	Threatened	Threatened	Threatened	Threatened
alseis_blackiana	LC	LC	LC	LC	Not Threatened	Not Threatened	Not Threatened	Not Threatened
alseis_costaricensis	LC	LC	NA	NA	Not Threatened	Not Threatened	Not Threatened	Not Threatened
alseis_eggersii	LC	LC	LC	NA	Not Threatened	Not Threatened	Not Threatened	Not Threatened
alseis_hondurensis	EN	EN	NA	NA	Threatened	Threatened	Threatened	Threatened
alseis_involuta	EN	NA	NA	NA	Not Threatened	Not Threatened	Not Threatened	NA
alseis_labatioides	LC	LC	LC	LC	Not Threatened	Not Threatened	Not Threatened	Not Threatened
alseis_longifolia	LC	LC	LC	LC	Not Threatened	Not Threatened	Not Threatened	Not Threatened
alseis_microcarpa	LC	LC	LC	NA	Not Threatened	Not Threatened	Not Threatened	Not Threatened
alseis_mutisii	LC	LC	LC	NA	Not Threatened	Not Threatened	Not Threatened	Not Threatened
alseis_peruviana	LC	LC	LC	LC	Not Threatened	Not Threatened	Not Threatened	Not Threatened
alseis_reticulata	LC	LC	LC	NA	Not Threatened	Not Threatened	Not Threatened	Not Threatened
alseis_smithii	VU	NA	NA	NA	Threatened	Threatened	Threatened	NA
alseodaphne_glaucina	EN	EN	NA	NA	Threatened	Threatened	Threatened	Threatened
alseodaphne_obovata	VU	VU	NA	NA	Threatened	Threatened	Threatened	Threatened
alseodaphne_philippinensis	VU	NA	NA	NA	Threatened	Threatened	Threatened	Threatened
alseodaphne_semecarpifolia	VU	VU	NA	NA	Threatened	Threatened	Threatened	NA
alseodaphne_utilis	VU	VU	NA	NA	Threatened	Threatened	Threatened	Threatened
alseodaphne_wrayi	CR	NA	NA	NA	Threatened	Threatened	Threatened	Threatened
alseodaphnopsis_hokouensis	CR	CR	NA	NA	Threatened	Threatened	Threatened	Threatened
alseodaphnopsis_lanuginosa	CR	CR	NA	NA	Threatened	Threatened	Threatened	Threatened
alseodaphnopsis_marlipoensis	CR	CR	NA	NA	Threatened	Threatened	Threatened	Threatened
alseodaphnopsis_petiolaris	LC	NA	NA	NA	Threatened	Threatened	Threatened	NA
alseodaphnopsis_rugosa	CR	NA	NA	NA	Threatened	Threatened	Threatened	Threatened
alseodaphnopsis_sichourensis	LC	LC	NA	NA	Not Threatened	Not Threatened	Not Threatened	NA
alsodeiopsis_poggei	VU	NA	NA	NA	Threatened	Threatened	Threatened	NA
alsodeiopsis_staudtii	LC	LC	LC	LC	Not Threatened	Not Threatened	Not Threatened	Not Threatened
alsodeiopsis_zenkeri	VU	VU	NA	NA	Threatened	Threatened	Threatened	NA
alstonia_angustiloba	LC	LC	LC	LC	Not Threatened	Not Threatened	Not Threatened	Not Threatened
alstonia_balansae	LC	LC	LC	LC	Not Threatened	Not Threatened	Not Threatened	Not Threatened
alstonia_boulindaensis	EN	EN	NA	NA	Threatened	Threatened	Threatened	Threatened
alstonia_coriacea	LC	LC	LC	NA	Not Threatened	Not Threatened	Not Threatened	Not Threatened
alstonia_iwahigensis	LC	LC	LC	NA	Not Threatened	Not Threatened	Not Threatened	NA
alstonia_lanceolata	LC	LC	LC	LC	Not Threatened	Not Threatened	Not Threatened	Not Threatened
alstonia_lanceolifera	LC	NA	NA	NA	Not Threatened	Not Threatened	Not Threatened	Not Threatened
alstonia_legouixiae	LC	LC	LC	LC	Not Threatened	Not Threatened	Not Threatened	Not Threatened
alstonia_lenormandii	LC	LC	NA	NA	Not Threatened	Not Threatened	Not Threatened	Not Threatened
alstonia_odontophora	LC	LC	NA	NA	Not Threatened	Not Threatened	Not Threatened	Not Threatened
alstonia_quaternata	LC	NA	NA	NA	Not Threatened	Not Threatened	Not Threatened	NA
alstonia_rostrata	LC	LC	LC	NA	Not Threatened	Not Threatened	Not Threatened	Not Threatened
alstonia_venenata	EN	NA	NA	NA	Threatened	Threatened	Threatened	Threatened
alstonia_vieillardii	LC	LC	LC	NA	Not Threatened	Not Threatened	Not Threatened	Not Threatened
alvaradoa_arborescens	VU	NA	NA	NA	Threatened	Threatened	Threatened	Threatened
alvaradoa_haitiensis	LC	LC	NA	NA	Threatened	Threatened	Threatened	NA
alvaradoa_lewisii	EN	EN	NA	NA	Threatened	Threatened	Threatened	Threatened
alvaradoa_subovata	LC	LC	LC	NA	Not Threatened	Not Threatened	Not Threatened	NA
amaioua_brevidentata	LC	NA	NA	NA	Threatened	Threatened	Threatened	NA
amaioua_contracta	EN	NA	NA	NA	Threatened	Threatened	Threatened	NA
amaioua_magnicarpa	LC	LC	LC	NA	Not Threatened	Not Threatened	Not Threatened	NA
amaioua_monteiroi	VU	VU	NA	NA	Threatened	Threatened	Threatened	Threatened
amaioua_pedicellata	LC	LC	LC	LC	Not Threatened	Not Threatened	Not Threatened	Not Threatened
amaioua_pilosa	LC	LC	LC	NA	Not Threatened	Not Threatened	Not Threatened	Not Threatened
amanoa_almerindae	LC	LC	LC	LC	Not Threatened	Not Threatened	Not Threatened	Not Threatened
amanoa_caribaea	EN	EN	NA	NA	Threatened	Threatened	Threatened	Threatened
amanoa_congesta	LC	LC	LC	NA	Not Threatened	Not Threatened	Not Threatened	NA
amanoa_cupatensis	LC	LC	LC	NA	Not Threatened	Not Threatened	Not Threatened	NA
amanoa_glaucophylla	LC	LC	LC	NA	Not Threatened	Not Threatened	Not Threatened	Not Threatened
amanoa_nanayensis	LC	LC	LC	LC	Not Threatened	Not Threatened	Not Threatened	Not Threatened
amanoa_neglecta	EN	EN	NA	NA	Threatened	Threatened	Threatened	Threatened
amanoa_sinuosa	EN	NA	NA	NA	Threatened	Threatened	Threatened	NA
amaracarpus_belensis	LC	LC	LC	NA	Not Threatened	Not Threatened	Not Threatened	Not Threatened
amaracarpus_brassii	LC	LC	LC	LC	Not Threatened	Not Threatened	Not Threatened	Not Threatened
amaracarpus_compactus	LC	LC	LC	LC	Not Threatened	Not Threatened	Not Threatened	Not Threatened
amaracarpus_grandifolius	LC	LC	LC	LC	Not Threatened	Not Threatened	Not Threatened	Not Threatened
amaracarpus_nematopodus	LC	LC	LC	LC	Not Threatened	Not Threatened	Not Threatened	Not Threatened
amaracarpus_xanthocarpus	VU	VU	NA	NA	Threatened	Threatened	Threatened	Threatened
amaroria_soulameoides	LC	LC	LC	NA	Threatened	Threatened	Threatened	NA
ambelania_occidentalis	LC	LC	LC	LC	Not Threatened	Not Threatened	Not Threatened	Not Threatened
ambrosia_carduacea	LC	LC	LC	LC	Not Threatened	Not Threatened	Not Threatened	Not Threatened
amburana_erythrosperma	EN	EN	NA	NA	Threatened	Threatened	Threatened	Threatened
amelanchier_asiatica	LC	LC	LC	LC	Not Threatened	Not Threatened	Not Threatened	Not Threatened
amherstia_nobilis	LC	LC	NA	NA	Not Threatened	Not Threatened	Not Threatened	NA
ammodendron_conollyi	LC	LC	LC	NA	Not Threatened	Not Threatened	Not Threatened	Not Threatened
amomyrtella_irregularis	EN	EN	EN	NA	Threatened	Threatened	Threatened	Threatened
amomyrtus_luma	LC	LC	LC	NA	Not Threatened	Not Threatened	Not Threatened	NA
ampelocera_cubensis	EN	NA	NA	NA	Threatened	Threatened	Threatened	NA
amphimas_tessmannii	VU	VU	NA	NA	Threatened	Threatened	Threatened	Threatened
amphitecna_apiculata	LC	LC	LC	LC	Not Threatened	Not Threatened	Not Threatened	Not Threatened
amphitecna_breedlovei	LC	NA	NA	NA	Threatened	Threatened	Threatened	NA
amphitecna_donnell-smithii	VU	VU	NA	NA	Threatened	Threatened	Threatened	NA
amphitecna_latifolia	LC	LC	LC	LC	Not Threatened	Not Threatened	Not Threatened	Not Threatened
amphitecna_macrophylla	VU	NA	NA	NA	Threatened	Threatened	Threatened	NA
amphitecna_megalophylla	EN	EN	NA	NA	Threatened	Threatened	Threatened	Threatened
amphitecna_montana	VU	VU	NA	NA	Threatened	Threatened	Threatened	NA
amphitecna_silvicola	EN	EN	NA	NA	Threatened	Threatened	Threatened	Threatened
amphitecna_steyermarkii	EN	EN	NA	NA	Threatened	Threatened	Threatened	Threatened
amphorogyne_celastroides	LC	LC	NA	NA	Not Threatened	Not Threatened	Not Threatened	Not Threatened
amphorogyne_spicata	LC	LC	LC	NA	Not Threatened	Not Threatened	Not Threatened	Not Threatened
amphorogyne_staufferi	EN	EN	NA	NA	Threatened	Threatened	Threatened	NA
amyris_attenuata	VU	NA	NA	NA	Threatened	Threatened	Threatened	NA
amyris_brenesii	LC	LC	NA	NA	Not Threatened	Not Threatened	Not Threatened	Not Threatened
amyris_crebrinervis	EN	NA	NA	NA	Threatened	Threatened	Threatened	Threatened
amyris_diatrypa	LC	LC	LC	NA	Not Threatened	Not Threatened	Not Threatened	Not Threatened
amyris_guatemalensis	EN	EN	NA	NA	Threatened	Threatened	Threatened	Threatened
amyris_ignea	LC	LC	LC	NA	Not Threatened	Not Threatened	Not Threatened	Not Threatened
amyris_lineata	CR	CR	NA	NA	Threatened	Threatened	Threatened	Threatened
amyris_macrocarpa	LC	LC	LC	LC	Not Threatened	Not Threatened	Not Threatened	Not Threatened
amyris_magnifolia	EN	EN	NA	NA	Threatened	Threatened	Threatened	Threatened
amyris_oblanceolata	EN	EN	NA	NA	Threatened	Threatened	Threatened	Threatened
amyris_rhomboidea	EN	EN	EN	NA	Threatened	Threatened	Threatened	Threatened
amyxa_pluricornis	LC	LC	LC	NA	Not Threatened	Not Threatened	Not Threatened	Not Threatened
anacardium_amapaense	VU	NA	NA	NA	Threatened	Threatened	Threatened	Threatened
anacardium_excelsum	LC	LC	LC	LC	Not Threatened	Not Threatened	Not Threatened	Not Threatened
anacardium_fruticosum	VU	NA	NA	NA	Threatened	Threatened	Threatened	NA
anacardium_giganteum	LC	LC	LC	LC	Not Threatened	Not Threatened	Not Threatened	Not Threatened
anacardium_humile	LC	LC	LC	LC	Not Threatened	Not Threatened	Not Threatened	Not Threatened
anacardium_occidentale	LC	LC	LC	LC	Not Threatened	Not Threatened	Not Threatened	Not Threatened
anacardium_parvifolium	LC	LC	LC	LC	Not Threatened	Not Threatened	Not Threatened	Not Threatened
anacardium_spruceanum	LC	LC	LC	LC	Not Threatened	Not Threatened	Not Threatened	Not Threatened
anacolosa_cauliflora	VU	VU	NA	NA	Threatened	Threatened	Threatened	Threatened
anacolosa_clarkii	EN	EN	EN	NA	Threatened	Threatened	Threatened	Threatened
anacolosa_glochidiiformis	VU	VU	NA	NA	Threatened	Threatened	Threatened	Threatened
anacolosa_griffithii	VU	VU	NA	NA	Threatened	Threatened	Threatened	NA
anacolosa_ilicoides	LC	LC	NA	NA	Not Threatened	Not Threatened	Not Threatened	NA
anacolosa_papuana	LC	LC	LC	LC	Not Threatened	Not Threatened	Not Threatened	Not Threatened
anacolosa_poilanei	EN	EN	EN	NA	Threatened	Threatened	Threatened	Threatened
anakasia_simplicifolia	EN	EN	NA	NA	Threatened	Threatened	Threatened	Threatened
anastraphia_buchii	EN	NA	NA	NA	Threatened	Threatened	Threatened	Threatened
anastraphia_picardae	EN	EN	EN	NA	Threatened	Threatened	Threatened	Threatened
anaxagorea_borneensis	LC	LC	LC	NA	Not Threatened	Not Threatened	Not Threatened	Not Threatened
anaxagorea_brevipedicellata	LC	LC	NA	NA	Threatened	Threatened	Threatened	NA
anaxagorea_javanica	LC	LC	LC	LC	Not Threatened	Not Threatened	Not Threatened	Not Threatened
anaxagorea_silvatica	EN	NA	NA	NA	Threatened	Threatened	Threatened	NA
ancylobothrys_pyriformis	VU	VU	NA	NA	Threatened	Threatened	Threatened	NA
andeimalva_machupicchensis	VU	VU	NA	NA	Threatened	Threatened	Threatened	Threatened
andinocleome_magnifica	LC	LC	LC	LC	Not Threatened	Not Threatened	Not Threatened	Not Threatened
andira_coriacea	LC	LC	LC	NA	Not Threatened	Not Threatened	Not Threatened	NA
andira_cubensis	LC	LC	NA	NA	Threatened	Threatened	Threatened	NA
andira_grandistipula	EN	EN	NA	NA	Threatened	Threatened	Threatened	NA
andira_macrothyrsa	LC	LC	LC	LC	Not Threatened	Not Threatened	Not Threatened	Not Threatened
andira_micrantha	LC	LC	LC	LC	Not Threatened	Not Threatened	Not Threatened	Not Threatened
andira_multistipula	LC	LC	LC	LC	Not Threatened	Not Threatened	Not Threatened	Not Threatened
andira_praecox	VU	VU	NA	NA	Threatened	Threatened	Threatened	Threatened
andira_trifoliolata	LC	LC	LC	LC	Not Threatened	Not Threatened	Not Threatened	Not Threatened
androcalva_rossii	LC	LC	LC	LC	Not Threatened	Not Threatened	Not Threatened	Not Threatened
androcalymma_glabrifolium	CR	NA	NA	NA	Threatened	Threatened	Threatened	Threatened
androtium_astylum	LC	LC	LC	NA	Not Threatened	Not Threatened	Not Threatened	Not Threatened
aneulophus_africanus	LC	LC	LC	LC	Not Threatened	Not Threatened	Not Threatened	Not Threatened
angelesia_fusicarpa	EN	NA	NA	NA	Threatened	Threatened	Threatened	Threatened
angostura_longiflora	LC	LC	LC	NA	Not Threatened	Not Threatened	Not Threatened	Not Threatened
angostura_simplex	VU	VU	NA	NA	Threatened	Threatened	Threatened	Threatened
angostura_trifoliata	LC	LC	LC	LC	Not Threatened	Not Threatened	Not Threatened	Not Threatened
angostylis_longifolia	VU	NA	NA	NA	Threatened	Threatened	Threatened	NA
aniba_coto	LC	LC	LC	LC	Not Threatened	Not Threatened	Not Threatened	Not Threatened
aniba_excelsa	LC	LC	LC	NA	Not Threatened	Not Threatened	Not Threatened	NA
aniba_heringeri	LC	LC	LC	LC	Not Threatened	Not Threatened	Not Threatened	Not Threatened
aniba_hypoglauca	VU	NA	NA	NA	Threatened	Threatened	Threatened	NA
aniba_jenmanii	LC	LC	LC	NA	Not Threatened	Not Threatened	Not Threatened	Not Threatened
aniba_lancifolia	VU	NA	NA	NA	Threatened	Threatened	Threatened	NA
anisocapparis_speciosa	LC	LC	LC	LC	Not Threatened	Not Threatened	Not Threatened	Not Threatened
anisophyllea_bakoensis	VU	VU	NA	NA	Threatened	Threatened	Threatened	Threatened
anisophyllea_boehmii	LC	LC	LC	LC	Not Threatened	Not Threatened	Not Threatened	Not Threatened
anisophyllea_borneensis	VU	VU	NA	NA	Threatened	Threatened	Threatened	Threatened
anisophyllea_dinghoui	VU	VU	NA	NA	Threatened	Threatened	Threatened	Threatened
anisophyllea_glandibeccariana	VU	VU	NA	NA	Threatened	Threatened	Threatened	Threatened
anisophyllea_glandulipetiolata	VU	VU	NA	NA	Threatened	Threatened	Threatened	NA
anisophyllea_guianensis	LC	LC	LC	NA	Not Threatened	Not Threatened	Not Threatened	NA
anisophyllea_insularis	VU	VU	NA	NA	Threatened	Threatened	Threatened	Threatened
anisophyllea_laurina	LC	LC	LC	NA	Not Threatened	Not Threatened	Not Threatened	Not Threatened
anisophyllea_manausensis	LC	LC	LC	NA	Not Threatened	Not Threatened	Not Threatened	Not Threatened
anisophyllea_meniaudii	LC	LC	LC	NA	Not Threatened	Not Threatened	Not Threatened	Not Threatened
anisophyllea_myriosticta	LC	LC	LC	NA	Not Threatened	Not Threatened	Not Threatened	Not Threatened
anisophyllea_obanica	CR	CR	NA	NA	Threatened	Threatened	Threatened	Threatened
anisophyllea_obtusifolia	EN	EN	EN	NA	Threatened	Threatened	Threatened	Threatened
anisophyllea_polyneura	LC	LC	LC	LC	Not Threatened	Not Threatened	Not Threatened	Not Threatened
anisophyllea_rengamensis	EN	NA	NA	NA	Threatened	Threatened	Threatened	Threatened
anisophyllea_sabahensis	VU	VU	NA	NA	Threatened	Threatened	Threatened	Threatened
anisophyllea_sarawakensis	VU	VU	NA	NA	Threatened	Threatened	Threatened	NA
anisophyllea_scortechinii	VU	NA	NA	NA	Not Threatened	Not Threatened	Not Threatened	NA
anisophyllea_sessiliflora	EN	NA	NA	NA	Threatened	Threatened	Threatened	Threatened
anisophyllea_sororia	LC	LC	LC	NA	Not Threatened	Not Threatened	Not Threatened	Not Threatened
anisophyllea_sumatrana	CR	NA	NA	NA	Threatened	Threatened	Threatened	Threatened
anisoptera_aurea	VU	VU	VU	NA	Threatened	Threatened	Threatened	Threatened
annea_afzelii	LC	LC	LC	LC	Not Threatened	Not Threatened	Not Threatened	Not Threatened
annea_laxiflora	LC	LC	NA	NA	Not Threatened	Not Threatened	Not Threatened	NA
annesijoa_novoguineensis	LC	LC	LC	LC	Not Threatened	Not Threatened	Not Threatened	Not Threatened
annickia_kummeriae	CR	CR	CR	NA	Threatened	Threatened	Threatened	Threatened
annona_acuminata	LC	LC	LC	LC	Not Threatened	Not Threatened	Not Threatened	Not Threatened
annona_angustifolia	EN	NA	NA	NA	Threatened	Threatened	Threatened	NA
annona_annonoides	VU	NA	NA	NA	Threatened	Threatened	Threatened	NA
annona_bicolor	EN	EN	NA	NA	Threatened	Threatened	Threatened	Threatened
annona_billbergii	CR	NA	NA	NA	Threatened	Threatened	Threatened	Threatened
annona_bullata	EN	NA	NA	NA	Threatened	Threatened	Threatened	Threatened
annona_burchellii	CR	CR	CR	NA	Threatened	Threatened	Threatened	Threatened
annona_caesia	EN	EN	NA	NA	Threatened	Threatened	Threatened	Threatened
annona_caput-medusae	CR	CR	NA	NA	Threatened	Threatened	Threatened	Threatened
annona_coriacea	LC	LC	LC	LC	Not Threatened	Not Threatened	Not Threatened	Not Threatened
annona_crassivenia	EN	EN	NA	NA	Threatened	Threatened	Threatened	Threatened
annona_cubensis	CR	CR	NA	NA	Threatened	Threatened	Threatened	Threatened
annona_havanensis	CR	CR	NA	NA	Threatened	Threatened	Threatened	Threatened
annona_hayesii	VU	NA	NA	NA	Threatened	Threatened	Threatened	NA
annona_inconformis	EN	NA	NA	NA	Threatened	Threatened	Threatened	NA
annona_iquitensis	EN	NA	NA	NA	Threatened	Threatened	Threatened	Threatened
annona_mammifera	EN	EN	NA	NA	Threatened	Threatened	Threatened	Threatened
annona_moaensis	CR	CR	NA	NA	Threatened	Threatened	Threatened	Threatened
annona_neoamazonica	VU	NA	NA	NA	Threatened	Threatened	Threatened	Threatened
annona_neoelliptica	VU	NA	NA	NA	Threatened	Threatened	Threatened	NA
annona_neovelutina	EN	EN	NA	NA	Threatened	Threatened	Threatened	NA
annona_nipensis	CR	NA	NA	NA	Threatened	Threatened	Threatened	Threatened
annona_oleifolia	LC	NA	NA	NA	Threatened	Threatened	Threatened	NA
annona_oxapampae	EN	EN	EN	NA	Threatened	Threatened	Threatened	Threatened
annona_palmeri	EN	EN	NA	NA	Threatened	Threatened	Threatened	Threatened
annona_poeppigii	VU	NA	NA	NA	Threatened	Threatened	Threatened	Threatened
annona_prevostiae	VU	NA	NA	NA	Threatened	Threatened	Threatened	Threatened
annona_sclerophylla	EN	NA	NA	NA	Threatened	Threatened	Threatened	Threatened
annona_spinescens	LC	LC	LC	LC	Not Threatened	Not Threatened	Not Threatened	Not Threatened
anogeissus_acuminata	LC	LC	LC	NA	Not Threatened	Not Threatened	Not Threatened	Not Threatened
anomospermum_grandifolium	LC	LC	LC	LC	Not Threatened	Not Threatened	Not Threatened	Not Threatened
anonidium_usambarense	CR	CR	CR	NA	Threatened	Threatened	Threatened	Threatened
anteremanthus_hatschbachii	EN	EN	NA	NA	Threatened	Threatened	Threatened	Threatened
antheroporum_harmandii	LC	LC	LC	NA	Not Threatened	Not Threatened	Not Threatened	Not Threatened
antheroporum_pierrei	VU	VU	NA	NA	Threatened	Threatened	Threatened	NA
antherostele_banahaensis	VU	VU	NA	NA	Threatened	Threatened	Threatened	Threatened
anthocleista_grandiflora	LC	LC	LC	LC	Not Threatened	Not Threatened	Not Threatened	Not Threatened
anthocleista_liebrechtsiana	LC	LC	LC	LC	Not Threatened	Not Threatened	Not Threatened	Not Threatened
anthocleista_obanensis	LC	LC	NA	NA	Not Threatened	Not Threatened	Not Threatened	NA
anthocleista_procera	LC	LC	LC	LC	Not Threatened	Not Threatened	Not Threatened	Not Threatened
anthodiscus_klugii	LC	LC	LC	LC	Not Threatened	Not Threatened	Not Threatened	Not Threatened
anthodiscus_mazarunensis	LC	LC	LC	LC	Not Threatened	Not Threatened	Not Threatened	Not Threatened
anthodiscus_obovatus	LC	LC	LC	LC	Not Threatened	Not Threatened	Not Threatened	Not Threatened
anthodiscus_peruanus	LC	LC	LC	LC	Not Threatened	Not Threatened	Not Threatened	Not Threatened
anthodiscus_pilosus	LC	LC	LC	LC	Not Threatened	Not Threatened	Not Threatened	Not Threatened
anthodiscus_trifoliatus	EN	EN	NA	NA	Threatened	Threatened	Threatened	Threatened
anthonotha_acuminata	LC	LC	LC	LC	Not Threatened	Not Threatened	Not Threatened	Not Threatened
anthonotha_brieyi	LC	LC	LC	LC	Not Threatened	Not Threatened	Not Threatened	Not Threatened
anthonotha_cladantha	LC	LC	NA	NA	Not Threatened	Not Threatened	Not Threatened	NA
anthonotha_gilletii	VU	NA	NA	NA	Not Threatened	Not Threatened	Not Threatened	NA
anthonotha_lamprophylla	LC	LC	LC	NA	Not Threatened	Not Threatened	Not Threatened	Not Threatened
anthonotha_noldeae	VU	NA	NA	NA	Threatened	Threatened	Threatened	NA
anthonotha_pellegrinii	EN	EN	EN	NA	Threatened	Threatened	Threatened	Threatened
anthonotha_trunciflora	LC	LC	NA	NA	Not Threatened	Not Threatened	Not Threatened	NA
anthonotha_wijmacampensis	VU	VU	NA	NA	Threatened	Threatened	Threatened	Threatened
anthonotha_xanderi	VU	VU	NA	NA	Threatened	Threatened	Threatened	Threatened
antidesma_alexiteria	VU	VU	NA	NA	Threatened	Threatened	Threatened	NA
antidesma_baccatum	LC	LC	LC	LC	Not Threatened	Not Threatened	Not Threatened	Not Threatened
antidesma_brachybotrys	VU	VU	NA	NA	Threatened	Threatened	Threatened	Threatened
antidesma_celebicum	LC	LC	LC	LC	Not Threatened	Not Threatened	Not Threatened	Not Threatened
antidesma_chonmon	CR	CR	NA	NA	Threatened	Threatened	Threatened	Threatened
antidesma_cochinchinense	EN	NA	NA	NA	Threatened	Threatened	Threatened	Threatened
antidesma_contractum	LC	LC	LC	LC	Not Threatened	Not Threatened	Not Threatened	Not Threatened
antidesma_coriaceum	LC	LC	LC	LC	Not Threatened	Not Threatened	Not Threatened	Not Threatened
antidesma_costulatum	EN	NA	NA	NA	Threatened	Threatened	Threatened	NA
antidesma_cuspidatum	LC	LC	LC	LC	Not Threatened	Not Threatened	Not Threatened	Not Threatened
antidesma_digitaliforme	LC	LC	LC	NA	Not Threatened	Not Threatened	Not Threatened	Not Threatened
antidesma_edule	VU	VU	NA	NA	Not Threatened	Not Threatened	Not Threatened	NA
antidesma_elassophyllum	CR	CR	NA	NA	Threatened	Threatened	Threatened	Threatened
antidesma_erostre	LC	LC	LC	LC	Not Threatened	Not Threatened	Not Threatened	Not Threatened
antidesma_ferrugineum	LC	LC	LC	LC	Not Threatened	Not Threatened	Not Threatened	Not Threatened
antidesma_forbesii	LC	LC	LC	NA	Not Threatened	Not Threatened	Not Threatened	Not Threatened
antidesma_gillespieanum	EN	EN	NA	NA	Threatened	Threatened	Threatened	Threatened
antidesma_hainanense	LC	LC	NA	NA	Not Threatened	Not Threatened	Not Threatened	NA
antidesma_helferi	VU	VU	NA	NA	Not Threatened	Not Threatened	Not Threatened	NA
antidesma_khasianum	CR	CR	NA	NA	Threatened	Threatened	Threatened	Threatened
antidesma_kunstleri	CR	CR	NA	NA	Threatened	Threatened	Threatened	Threatened
antidesma_laurifolium	VU	VU	NA	NA	Threatened	Threatened	Threatened	Threatened
antidesma_leucocladon	LC	LC	NA	NA	Not Threatened	Not Threatened	Not Threatened	NA
antidesma_macgregorii	LC	LC	LC	NA	Not Threatened	Not Threatened	Not Threatened	Not Threatened
antidesma_maclurei	LC	LC	NA	NA	Not Threatened	Not Threatened	Not Threatened	NA
antidesma_messianianum	EN	EN	NA	NA	Threatened	Threatened	Threatened	Threatened
antidesma_neurocarpum	LC	LC	LC	LC	Not Threatened	Not Threatened	Not Threatened	Not Threatened
antidesma_orthogyne	VU	VU	NA	NA	Threatened	Threatened	Threatened	NA
antidesma_pachystachys	VU	VU	NA	NA	Threatened	Threatened	Threatened	Threatened
antidesma_pahangense	VU	NA	NA	NA	Not Threatened	Not Threatened	Not Threatened	NA
antidesma_parvifolium	LC	LC	LC	LC	Not Threatened	Not Threatened	Not Threatened	Not Threatened
antidesma_pendulum	LC	LC	LC	LC	Not Threatened	Not Threatened	Not Threatened	Not Threatened
antidesma_pleuricum	LC	LC	LC	NA	Not Threatened	Not Threatened	Not Threatened	Not Threatened
antidesma_polystylum	LC	LC	LC	NA	Not Threatened	Not Threatened	Not Threatened	Not Threatened
antidesma_pulvinatum	EN	EN	NA	NA	Threatened	Threatened	Threatened	Threatened
antidesma_puncticulatum	LC	LC	LC	NA	Not Threatened	Not Threatened	Not Threatened	Not Threatened
antidesma_rhynchophyllum	LC	LC	LC	LC	Not Threatened	Not Threatened	Not Threatened	Not Threatened
antidesma_riparium	LC	LC	LC	LC	Not Threatened	Not Threatened	Not Threatened	Not Threatened
antidesma_rufescens	LC	LC	LC	LC	Not Threatened	Not Threatened	Not Threatened	Not Threatened
antidesma_sootepense	LC	LC	LC	NA	Not Threatened	Not Threatened	Not Threatened	Not Threatened
antidesma_spatulifolium	LC	NA	NA	NA	Threatened	Threatened	Threatened	NA
antidesma_subcordatum	VU	NA	NA	NA	Not Threatened	Not Threatened	Not Threatened	NA
antidesma_tetrandrum	LC	LC	LC	LC	Not Threatened	Not Threatened	Not Threatened	Not Threatened
antidesma_trichophyllum	CR	CR	CR	NA	Threatened	Threatened	Threatened	Threatened
antidesma_velutinosum	LC	LC	LC	LC	Not Threatened	Not Threatened	Not Threatened	Not Threatened
antidesma_velutinum	LC	LC	LC	LC	Not Threatened	Not Threatened	Not Threatened	Not Threatened
antidesma_venenosum	LC	LC	LC	LC	Not Threatened	Not Threatened	Not Threatened	Not Threatened
antidesma_vogelianum	LC	LC	LC	LC	Not Threatened	Not Threatened	Not Threatened	Not Threatened
antirhea_anodon	LC	NA	NA	NA	Not Threatened	Not Threatened	Not Threatened	NA
antirhea_atropurpurea	EN	EN	NA	NA	Threatened	Threatened	Threatened	Threatened
antirhea_caudata	VU	VU	NA	NA	Threatened	Threatened	Threatened	Threatened
antirhea_hexasperma	LC	LC	LC	NA	Not Threatened	Not Threatened	Not Threatened	Not Threatened
antirhea_megacarpa	LC	LC	LC	LC	Not Threatened	Not Threatened	Not Threatened	Not Threatened
antirhea_rhamnoides	LC	LC	NA	NA	Not Threatened	Not Threatened	Not Threatened	Not Threatened
antirhea_schmutzii	CR	CR	NA	NA	Threatened	Threatened	Threatened	Threatened
antirhea_tenuiflora	LC	LC	LC	LC	Not Threatened	Not Threatened	Not Threatened	Not Threatened
antrocaryon_amazonicum	LC	LC	LC	NA	Threatened	Threatened	Threatened	NA
antrocaryon_klaineanum	LC	LC	LC	LC	Not Threatened	Not Threatened	Not Threatened	Not Threatened
antrocaryon_nannanii	LC	LC	LC	LC	Not Threatened	Not Threatened	Not Threatened	Not Threatened
aoranthe_nalaensis	LC	LC	LC	NA	Not Threatened	Not Threatened	Not Threatened	Not Threatened
apeiba_echinata	LC	LC	LC	LC	Not Threatened	Not Threatened	Not Threatened	Not Threatened
apeiba_intermedia	VU	NA	NA	NA	Threatened	Threatened	Threatened	Threatened
apeiba_macropetala	LC	LC	LC	LC	Not Threatened	Not Threatened	Not Threatened	Not Threatened
apeiba_trombetensis	EN	EN	NA	NA	Threatened	Threatened	Threatened	Threatened
apeiba_uittienii	LC	LC	LC	NA	Not Threatened	Not Threatened	Not Threatened	Not Threatened
aphanamixis_borneensis	LC	LC	LC	LC	Not Threatened	Not Threatened	Not Threatened	Not Threatened
aphananthe_cuspidata	LC	LC	LC	LC	Not Threatened	Not Threatened	Not Threatened	Not Threatened
aphandra_natalia	LC	LC	LC	LC	Not Threatened	Not Threatened	Not Threatened	Not Threatened
aphanocalyx_djumaensis	LC	LC	LC	NA	Not Threatened	Not Threatened	Not Threatened	Not Threatened
aphanocalyx_hedinii	VU	VU	NA	NA	Threatened	Threatened	Threatened	Threatened
aphanocalyx_heitzii	LC	LC	LC	LC	Not Threatened	Not Threatened	Not Threatened	Not Threatened
aphanocalyx_jenseniae	EN	EN	NA	NA	Threatened	Threatened	Threatened	Threatened
aphanocalyx_ledermannii	LC	LC	LC	NA	Not Threatened	Not Threatened	Not Threatened	NA
aphanocalyx_obscurus	EN	NA	NA	NA	Threatened	Threatened	Threatened	Threatened
aphanocalyx_pectinatus	VU	VU	NA	NA	Threatened	Threatened	Threatened	Threatened
aphanocalyx_pteridophyllus	EN	EN	NA	NA	Threatened	Threatened	Threatened	Threatened
aphanocalyx_richardsiae	LC	LC	LC	NA	Not Threatened	Not Threatened	Not Threatened	NA
aphelandra_acanthifolia	LC	LC	LC	NA	Not Threatened	Not Threatened	Not Threatened	Not Threatened
aphelandra_crispata	LC	LC	LC	LC	Not Threatened	Not Threatened	Not Threatened	Not Threatened
aphelandra_formosa	VU	VU	NA	NA	Not Threatened	Not Threatened	Not Threatened	NA
aphelandra_macrophylla	LC	LC	LC	LC	Not Threatened	Not Threatened	Not Threatened	Not Threatened
aphelandra_parvispica	LC	LC	LC	LC	Not Threatened	Not Threatened	Not Threatened	Not Threatened
apiopetalum_glabratum	LC	LC	NA	NA	Not Threatened	Not Threatened	Not Threatened	NA
apodytes_abbottii	VU	VU	NA	NA	Threatened	Threatened	Threatened	Threatened
apodytes_geldenhuysii	EN	EN	NA	NA	Threatened	Threatened	Threatened	NA
apophyllum_anomalum	LC	LC	LC	LC	Not Threatened	Not Threatened	Not Threatened	Not Threatened
aporosa_acuminata	EN	EN	NA	NA	Threatened	Threatened	Threatened	Threatened
aporosa_alia	LC	LC	LC	LC	Not Threatened	Not Threatened	Not Threatened	Not Threatened
aporosa_antennifera	LC	LC	LC	LC	Not Threatened	Not Threatened	Not Threatened	Not Threatened
aporosa_arborea	LC	LC	LC	LC	Not Threatened	Not Threatened	Not Threatened	Not Threatened
aporosa_aurea	LC	LC	LC	LC	Not Threatened	Not Threatened	Not Threatened	Not Threatened
aporosa_banahaensis	LC	LC	LC	NA	Not Threatened	Not Threatened	Not Threatened	Not Threatened
aporosa_basilanensis	LC	LC	LC	NA	Not Threatened	Not Threatened	Not Threatened	Not Threatened
aporosa_benthamiana	LC	LC	LC	LC	Not Threatened	Not Threatened	Not Threatened	Not Threatened
aporosa_brevicaudata	LC	LC	LC	LC	Not Threatened	Not Threatened	Not Threatened	Not Threatened
aporosa_bullatissima	LC	LC	LC	NA	Not Threatened	Not Threatened	Not Threatened	Not Threatened
aporosa_caloneura	LC	LC	LC	LC	Not Threatened	Not Threatened	Not Threatened	Not Threatened
aporosa_chondroneura	LC	LC	LC	LC	Not Threatened	Not Threatened	Not Threatened	Not Threatened
aporosa_confusa	LC	LC	LC	LC	Not Threatened	Not Threatened	Not Threatened	Not Threatened
aporosa_decipiens	VU	NA	NA	NA	Threatened	Threatened	Threatened	NA
aporosa_dendroidea	EN	EN	NA	NA	Threatened	Threatened	Threatened	Threatened
aporosa_duthieana	CR	CR	NA	NA	Threatened	Threatened	Threatened	Threatened
aporosa_egregia	EN	EN	NA	NA	Threatened	Threatened	Threatened	NA
aporosa_elmeri	LC	LC	LC	LC	Not Threatened	Not Threatened	Not Threatened	Not Threatened
aporosa_falcifera	LC	LC	LC	LC	Not Threatened	Not Threatened	Not Threatened	Not Threatened
aporosa_ficifolia	VU	NA	NA	NA	Threatened	Threatened	Threatened	NA
aporosa_frutescens	LC	LC	LC	LC	Not Threatened	Not Threatened	Not Threatened	Not Threatened
aporosa_fulvovittata	LC	LC	NA	NA	Not Threatened	Not Threatened	Not Threatened	Not Threatened
aporosa_globifera	LC	LC	NA	NA	Not Threatened	Not Threatened	Not Threatened	NA
aporosa_grandistipula	LC	LC	LC	LC	Not Threatened	Not Threatened	Not Threatened	Not Threatened
aporosa_granularis	LC	LC	LC	LC	Not Threatened	Not Threatened	Not Threatened	Not Threatened
aporosa_heterodoxa	EN	EN	NA	NA	Threatened	Threatened	Threatened	Threatened
aporosa_illustris	LC	LC	LC	LC	Not Threatened	Not Threatened	Not Threatened	Not Threatened
aporosa_lagenocarpa	LC	LC	LC	LC	Not Threatened	Not Threatened	Not Threatened	Not Threatened
aporosa_lamellata	LC	LC	LC	NA	Not Threatened	Not Threatened	Not Threatened	Not Threatened
aporosa_latifolia	CR	NA	NA	NA	Threatened	Threatened	Threatened	Threatened
aporosa_leytensis	LC	LC	NA	NA	Not Threatened	Not Threatened	Not Threatened	Not Threatened
aporosa_lucida	LC	LC	LC	LC	Not Threatened	Not Threatened	Not Threatened	Not Threatened
aporosa_lunata	LC	LC	LC	LC	Not Threatened	Not Threatened	Not Threatened	Not Threatened
aporosa_maingayi	LC	LC	LC	NA	Not Threatened	Not Threatened	Not Threatened	Not Threatened
aporosa_microstachya	LC	LC	LC	LC	Not Threatened	Not Threatened	Not Threatened	Not Threatened
aporosa_nervosa	LC	LC	LC	LC	Not Threatened	Not Threatened	Not Threatened	Not Threatened
aporosa_nigricans	LC	LC	LC	NA	Not Threatened	Not Threatened	Not Threatened	Not Threatened
aporosa_nitida	LC	LC	LC	LC	Not Threatened	Not Threatened	Not Threatened	Not Threatened
aporosa_papuana	LC	LC	LC	LC	Not Threatened	Not Threatened	Not Threatened	Not Threatened
aporosa_parvula	LC	LC	LC	NA	Not Threatened	Not Threatened	Not Threatened	NA
aporosa_penangensis	LC	LC	LC	NA	Not Threatened	Not Threatened	Not Threatened	Not Threatened
aporosa_planchoniana	LC	LC	LC	LC	Not Threatened	Not Threatened	Not Threatened	Not Threatened
aporosa_praegrandifolia	LC	LC	LC	LC	Not Threatened	Not Threatened	Not Threatened	Not Threatened
aporosa_prainiana	LC	LC	LC	LC	Not Threatened	Not Threatened	Not Threatened	Not Threatened
aporosa_pseudoficifolia	VU	NA	NA	NA	Threatened	Threatened	Threatened	Threatened
aporosa_quadrilocularis	LC	LC	LC	NA	Not Threatened	Not Threatened	Not Threatened	Not Threatened
aporosa_rhacostyla	LC	LC	LC	NA	Not Threatened	Not Threatened	Not Threatened	Not Threatened
aporosa_sarawakensis	LC	LC	LC	LC	Not Threatened	Not Threatened	Not Threatened	Not Threatened
aporosa_selangorica	VU	VU	NA	NA	Threatened	Threatened	Threatened	Threatened
aporosa_serrata	VU	VU	NA	NA	Threatened	Threatened	Threatened	Threatened
aporosa_sphaeridiophora	LC	LC	LC	NA	Not Threatened	Not Threatened	Not Threatened	Not Threatened
aporosa_stellifera	LC	LC	LC	NA	Not Threatened	Not Threatened	Not Threatened	Not Threatened
aporosa_stenostachys	LC	NA	NA	NA	Not Threatened	Not Threatened	Not Threatened	NA
aporosa_subcaudata	LC	LC	LC	LC	Not Threatened	Not Threatened	Not Threatened	Not Threatened
aporosa_sylvestri	VU	NA	NA	NA	Threatened	Threatened	Threatened	Threatened
aporosa_symplocifolia	VU	NA	NA	NA	Not Threatened	Not Threatened	Not Threatened	NA
aporosa_symplocoides	LC	LC	LC	LC	Not Threatened	Not Threatened	Not Threatened	Not Threatened
aporosa_tetrapleura	VU	VU	NA	NA	Threatened	Threatened	Threatened	Threatened
aporosa_villosa	LC	LC	LC	LC	Not Threatened	Not Threatened	Not Threatened	Not Threatened
aporosa_wallichii	LC	LC	LC	LC	Not Threatened	Not Threatened	Not Threatened	Not Threatened
aporosa_whitmorei	LC	LC	LC	NA	Not Threatened	Not Threatened	Not Threatened	Not Threatened
aporosa_yunnanensis	LC	LC	LC	NA	Not Threatened	Not Threatened	Not Threatened	Not Threatened
aporrhiza_paniculata	LC	LC	LC	LC	Not Threatened	Not Threatened	Not Threatened	Not Threatened
aporrhiza_talbotii	VU	VU	NA	NA	Threatened	Threatened	Threatened	Threatened
aporrhiza_urophylla	LC	LC	LC	LC	Not Threatened	Not Threatened	Not Threatened	Not Threatened
appunia_aurantiaca	EN	NA	NA	NA	Threatened	Threatened	Threatened	Threatened
appunia_debilis	LC	LC	LC	NA	Not Threatened	Not Threatened	Not Threatened	NA
appunia_surinamensis	EN	NA	NA	NA	Threatened	Threatened	Threatened	Threatened
aptandra_caudata	LC	LC	NA	NA	Not Threatened	Not Threatened	Not Threatened	NA
aptandra_liriosmoides	LC	LC	LC	LC	Not Threatened	Not Threatened	Not Threatened	Not Threatened
apurimacia_boliviana	LC	LC	LC	NA	Not Threatened	Not Threatened	Not Threatened	Not Threatened
aquilaria_baillonii	VU	VU	NA	NA	Threatened	Threatened	Threatened	Threatened
aquilaria_brachyantha	EN	NA	NA	NA	Threatened	Threatened	Threatened	Threatened
aquilaria_citrinicarpa	EN	NA	NA	NA	Threatened	Threatened	Threatened	Threatened
aquilaria_parvifolia	CR	CR	NA	NA	Threatened	Threatened	Threatened	Threatened
arachnothryx_aspera	EN	EN	NA	NA	Threatened	Threatened	Threatened	NA
arachnothryx_brenesii	VU	NA	NA	NA	Not Threatened	Not Threatened	Not Threatened	NA
arachnothryx_calycophylla	EN	NA	NA	NA	Threatened	Threatened	Threatened	NA
arachnothryx_calycosa	EN	EN	NA	NA	Threatened	Threatened	Threatened	NA
arachnothryx_caucana	LC	LC	NA	NA	Not Threatened	Not Threatened	Not Threatened	NA
arachnothryx_chaconii	EN	EN	EN	NA	Threatened	Threatened	Threatened	Threatened
arachnothryx_chiriquiana	VU	NA	NA	NA	Threatened	Threatened	Threatened	NA
arachnothryx_costaricensis	LC	LC	LC	NA	Not Threatened	Not Threatened	Not Threatened	Not Threatened
arachnothryx_cupreiflora	CR	NA	NA	NA	Threatened	Threatened	Threatened	Threatened
arachnothryx_darienensis	CR	NA	NA	NA	Threatened	Threatened	Threatened	Threatened
arachnothryx_dwyeri	EN	EN	NA	NA	Threatened	Threatened	Threatened	NA
arachnothryx_evansii	EN	EN	EN	NA	Threatened	Threatened	Threatened	Threatened
arachnothryx_gonzaleoides	VU	NA	NA	NA	Threatened	Threatened	Threatened	NA
arachnothryx_gracilis	LC	NA	NA	NA	Not Threatened	Not Threatened	Not Threatened	NA
arachnothryx_guerrerensis	EN	EN	NA	NA	Threatened	Threatened	Threatened	Threatened
arachnothryx_hondurensis	EN	EN	NA	NA	Threatened	Threatened	Threatened	Threatened
arachnothryx_jurgensenii	LC	LC	LC	NA	Not Threatened	Not Threatened	Not Threatened	Not Threatened
arachnothryx_laniflora	LC	LC	LC	LC	Not Threatened	Not Threatened	Not Threatened	Not Threatened
arachnothryx_lineolata	CR	CR	NA	NA	Threatened	Threatened	Threatened	Threatened
arachnothryx_macrocalyx	EN	EN	NA	NA	Threatened	Threatened	Threatened	Threatened
arachnothryx_monteverdensis	LC	LC	NA	NA	Threatened	Threatened	Threatened	NA
arachnothryx_monticola	EN	EN	NA	NA	Threatened	Threatened	Threatened	Threatened
arachnothryx_nebulosa	EN	NA	NA	NA	Threatened	Threatened	Threatened	NA
arachnothryx_nitida	LC	NA	NA	NA	Threatened	Threatened	Threatened	NA
arachnothryx_ovandensis	EN	EN	NA	NA	Threatened	Threatened	Threatened	Threatened
arachnothryx_perezii	LC	LC	LC	NA	Not Threatened	Not Threatened	Not Threatened	NA
arachnothryx_peruviana	LC	LC	NA	NA	Not Threatened	Not Threatened	Not Threatened	NA
arachnothryx_povedae	EN	EN	NA	NA	Threatened	Threatened	Threatened	Threatened
arachnothryx_purpurea	EN	EN	EN	NA	Threatened	Threatened	Threatened	Threatened
arachnothryx_pyramidalis	LC	LC	NA	NA	Not Threatened	Not Threatened	Not Threatened	NA
arachnothryx_rekoi	EN	EN	EN	NA	Threatened	Threatened	Threatened	Threatened
arachnothryx_rufescens	VU	NA	NA	NA	Threatened	Threatened	Threatened	NA
arachnothryx_scabra	LC	LC	NA	NA	Not Threatened	Not Threatened	Not Threatened	NA
arachnothryx_secundiflora	LC	LC	NA	NA	Not Threatened	Not Threatened	Not Threatened	NA
arachnothryx_septicidalis	EN	NA	NA	NA	Threatened	Threatened	Threatened	NA
arachnothryx_skutchii	EN	EN	NA	NA	Threatened	Threatened	Threatened	Threatened
arachnothryx_stachyoidea	LC	LC	LC	LC	Not Threatened	Not Threatened	Not Threatened	Not Threatened
arachnothryx_tacanensis	EN	EN	NA	NA	Threatened	Threatened	Threatened	Threatened
arachnothryx_tayloriae	EN	EN	NA	NA	Threatened	Threatened	Threatened	Threatened
arachnothryx_tuxtlensis	EN	EN	NA	NA	Threatened	Threatened	Threatened	Threatened
arachnothryx_uxpanapensis	EN	EN	EN	NA	Threatened	Threatened	Threatened	Threatened
arachnothryx_venezuelensis	CR	CR	NA	NA	Threatened	Threatened	Threatened	Threatened
aralia_bipinnata	LC	LC	LC	LC	Not Threatened	Not Threatened	Not Threatened	Not Threatened
aralia_caesia	LC	LC	LC	LC	Not Threatened	Not Threatened	Not Threatened	Not Threatened
aralia_castanopsiscola	EN	EN	NA	NA	Threatened	Threatened	Threatened	Threatened
aralia_delavayi	EN	EN	NA	NA	Threatened	Threatened	Threatened	Threatened
aralia_finlaysoniana	LC	LC	NA	NA	Not Threatened	Not Threatened	Not Threatened	NA
aralia_foliolosa	LC	LC	NA	NA	Not Threatened	Not Threatened	Not Threatened	NA
aralia_frodiniana	CR	CR	NA	NA	Threatened	Threatened	Threatened	Threatened
aralia_gigantea	LC	LC	LC	NA	Not Threatened	Not Threatened	Not Threatened	NA
aralia_gintungensis	LC	LC	LC	LC	Not Threatened	Not Threatened	Not Threatened	Not Threatened
aralia_glabrifoliolata	CR	CR	NA	NA	Threatened	Threatened	Threatened	Threatened
aralia_hiepiana	VU	NA	NA	NA	Threatened	Threatened	Threatened	Threatened
aralia_leschenaultii	LC	LC	LC	NA	Not Threatened	Not Threatened	Not Threatened	Not Threatened
aralia_montana	LC	LC	LC	LC	Not Threatened	Not Threatened	Not Threatened	Not Threatened
aralia_officinalis	CR	CR	CR	NA	Threatened	Threatened	Threatened	Threatened
aralia_plumosa	LC	LC	LC	NA	Not Threatened	Not Threatened	Not Threatened	NA
aralia_rex	CR	CR	NA	NA	Threatened	Threatened	Threatened	Threatened
aralia_searelliana	LC	LC	LC	NA	Not Threatened	Not Threatened	Not Threatened	NA
aralia_soratensis	LC	LC	LC	LC	Not Threatened	Not Threatened	Not Threatened	Not Threatened
aralia_stellata	CR	CR	CR	NA	Threatened	Threatened	Threatened	Threatened
aralia_stipulata	LC	LC	LC	NA	Not Threatened	Not Threatened	Not Threatened	Not Threatened
aralia_subcordata	EN	NA	NA	NA	Threatened	Threatened	Threatened	NA
aralia_thomsonii	LC	LC	LC	LC	Not Threatened	Not Threatened	Not Threatened	Not Threatened
aralia_tomentella	LC	LC	LC	LC	Not Threatened	Not Threatened	Not Threatened	Not Threatened
aralia_undulata	LC	LC	LC	LC	Not Threatened	Not Threatened	Not Threatened	Not Threatened
aralia_verticillata	EN	EN	NA	NA	Threatened	Threatened	Threatened	NA
aralia_vietnamensis	LC	LC	LC	LC	Not Threatened	Not Threatened	Not Threatened	Not Threatened
aralia_wilsonii	LC	LC	LC	LC	Not Threatened	Not Threatened	Not Threatened	Not Threatened
arawakia_angustata	LC	NA	NA	NA	Threatened	Threatened	Threatened	NA
arawakia_caputmonsia	CR	CR	NA	NA	Threatened	Threatened	Threatened	Threatened
arawakia_coriacea	CR	CR	NA	NA	Threatened	Threatened	Threatened	Threatened
arawakia_divesora	EN	EN	NA	NA	Threatened	Threatened	Threatened	Threatened
arawakia_glossophylla	LC	LC	NA	NA	Not Threatened	Not Threatened	Not Threatened	NA
arawakia_lanceolata	LC	LC	LC	NA	Not Threatened	Not Threatened	Not Threatened	Not Threatened
arawakia_lingulata	LC	NA	NA	NA	Threatened	Threatened	Threatened	NA
arawakia_macrocarpa	EN	NA	NA	NA	Threatened	Threatened	Threatened	Threatened
arawakia_oblanceolata	LC	LC	NA	NA	Not Threatened	Not Threatened	Not Threatened	NA
arawakia_panamaea	EN	EN	NA	NA	Threatened	Threatened	Threatened	Threatened
arawakia_parvifolia	EN	EN	EN	NA	Threatened	Threatened	Threatened	Threatened
arawakia_pithecobia	EN	EN	NA	NA	Threatened	Threatened	Threatened	Threatened
arawakia_rhizophoroides	LC	NA	NA	NA	Not Threatened	Not Threatened	Not Threatened	NA
arawakia_rileyi	LC	LC	LC	NA	Not Threatened	Not Threatened	Not Threatened	Not Threatened
arawakia_sphenophylla	EN	EN	NA	NA	Threatened	Threatened	Threatened	Threatened
archidendron_alternifoliolatum	EN	EN	NA	NA	Threatened	Threatened	Threatened	Threatened
archidendron_balansae	EN	NA	NA	NA	Threatened	Threatened	Threatened	Threatened
archidendron_bauchei	EN	EN	NA	NA	Threatened	Threatened	Threatened	Threatened
archidendron_beguinii	VU	VU	NA	NA	Threatened	Threatened	Threatened	Threatened
archidendron_bigeminum	LC	NA	NA	NA	Threatened	Threatened	Threatened	NA
archidendron_borneense	LC	NA	NA	NA	Not Threatened	Not Threatened	Not Threatened	NA
archidendron_bubalinum	LC	LC	LC	LC	Not Threatened	Not Threatened	Not Threatened	Not Threatened
archidendron_chevalieri	LC	LC	NA	NA	Threatened	Threatened	Threatened	NA
archidendron_cockburnii	LC	LC	LC	NA	Not Threatened	Not Threatened	Not Threatened	Not Threatened
archidendron_contortum	VU	VU	NA	NA	Threatened	Threatened	Threatened	NA
archidendron_crateradenum	EN	EN	NA	NA	Threatened	Threatened	Threatened	Threatened
archidendron_eberhardtii	EN	NA	NA	NA	Threatened	Threatened	Threatened	Threatened
archidendron_fagifolium	LC	LC	LC	LC	Not Threatened	Not Threatened	Not Threatened	Not Threatened
archidendron_globosum	LC	LC	LC	NA	Not Threatened	Not Threatened	Not Threatened	Not Threatened
archidendron_glomeriflorum	VU	VU	NA	NA	Threatened	Threatened	Threatened	Threatened
archidendron_harmsii	EN	EN	EN	NA	Threatened	Threatened	Threatened	Threatened
archidendron_havilandii	LC	LC	LC	LC	Not Threatened	Not Threatened	Not Threatened	Not Threatened
archidendron_hendersonii	LC	LC	LC	LC	Not Threatened	Not Threatened	Not Threatened	Not Threatened
archidendron_hirsutum	LC	LC	LC	LC	Not Threatened	Not Threatened	Not Threatened	Not Threatened
archidendron_hispidum	EN	EN	NA	NA	Threatened	Threatened	Threatened	NA
archidendron_hooglandii	EN	EN	NA	NA	Threatened	Threatened	Threatened	Threatened
archidendron_jiringa	LC	LC	LC	LC	Not Threatened	Not Threatened	Not Threatened	Not Threatened
archidendron_kalkmanii	EN	NA	NA	NA	Threatened	Threatened	Threatened	NA
archidendron_kanisii	EN	EN	NA	NA	Threatened	Threatened	Threatened	Threatened
archidendron_kerrii	LC	LC	LC	NA	Not Threatened	Not Threatened	Not Threatened	Not Threatened
archidendron_kinabaluense	LC	LC	LC	NA	Not Threatened	Not Threatened	Not Threatened	Not Threatened
archidendron_kunstleri	LC	LC	LC	NA	Not Threatened	Not Threatened	Not Threatened	Not Threatened
archidendron_lovelliae	LC	LC	NA	NA	Threatened	Threatened	Threatened	Threatened
archidendron_megaphyllum	EN	EN	NA	NA	Not Threatened	Not Threatened	Not Threatened	NA
archidendron_merrillii	LC	LC	NA	NA	Not Threatened	Not Threatened	Not Threatened	NA
archidendron_microcarpum	LC	LC	LC	LC	Not Threatened	Not Threatened	Not Threatened	Not Threatened
archidendron_minahassae	CR	NA	NA	NA	Threatened	Threatened	Threatened	Threatened
archidendron_monopterum	EN	NA	NA	NA	Threatened	Threatened	Threatened	Threatened
archidendron_muellerianum	VU	NA	NA	NA	Threatened	Threatened	Threatened	NA
archidendron_multifoliolatum	CR	CR	NA	NA	Threatened	Threatened	Threatened	Threatened
archidendron_occultatum	EN	NA	NA	NA	Threatened	Threatened	Threatened	Threatened
archidendron_oppositum	VU	NA	NA	NA	Threatened	Threatened	Threatened	NA
archidendron_palauense	LC	LC	LC	LC	Not Threatened	Not Threatened	Not Threatened	Not Threatened
archidendron_pauciflorum	LC	LC	LC	NA	Not Threatened	Not Threatened	Not Threatened	Not Threatened
archidendron_pellitum	VU	VU	NA	NA	Threatened	Threatened	Threatened	Threatened
archidendron_poilanei	EN	NA	NA	NA	Threatened	Threatened	Threatened	Threatened
archidendron_quocense	VU	VU	NA	NA	Threatened	Threatened	Threatened	NA
archidendron_ramiflorum	LC	LC	LC	LC	Not Threatened	Not Threatened	Not Threatened	Not Threatened
archidendron_robinsonii	LC	LC	NA	NA	Not Threatened	Not Threatened	Not Threatened	NA
archidendron_sabahense	VU	VU	NA	NA	Threatened	Threatened	Threatened	Threatened
archidendron_tetraphyllum	EN	EN	NA	NA	Threatened	Threatened	Threatened	Threatened
archidendron_tjendana	EN	EN	NA	NA	Threatened	Threatened	Threatened	Threatened
archidendron_tonkinense	VU	NA	NA	NA	Threatened	Threatened	Threatened	NA
archidendron_trichophyllum	VU	VU	NA	NA	Threatened	Threatened	Threatened	NA
archidendron_triplinervium	LC	LC	NA	NA	Not Threatened	Not Threatened	Not Threatened	Not Threatened
archidendron_turgidum	LC	LC	LC	NA	Not Threatened	Not Threatened	Not Threatened	Not Threatened
archidendron_utile	LC	LC	LC	NA	Not Threatened	Not Threatened	Not Threatened	Not Threatened
archidendron_whitei	LC	LC	LC	LC	Not Threatened	Not Threatened	Not Threatened	Not Threatened
archidendron_xichouense	EN	EN	NA	NA	Threatened	Threatened	Threatened	Threatened
archidendropsis_fournieri	LC	LC	NA	NA	Not Threatened	Not Threatened	Not Threatened	Not Threatened
archidendropsis_fulgens	LC	LC	LC	NA	Not Threatened	Not Threatened	Not Threatened	Not Threatened
archidendropsis_granulosa	LC	LC	LC	LC	Not Threatened	Not Threatened	Not Threatened	Not Threatened
archidendropsis_macradenia	VU	NA	NA	NA	Not Threatened	Not Threatened	Not Threatened	NA
archidendropsis_oblonga	CR	CR	NA	NA	Threatened	Threatened	Threatened	Threatened
archidendropsis_sepikensis	VU	VU	NA	NA	Threatened	Threatened	Threatened	Threatened
archidendropsis_streptocarpa	LC	LC	LC	LC	Not Threatened	Not Threatened	Not Threatened	Not Threatened
archidendropsis_xanthoxylon	VU	VU	NA	NA	Threatened	Threatened	Threatened	NA
archirhodomyrtus_beckleri	LC	LC	LC	LC	Not Threatened	Not Threatened	Not Threatened	Not Threatened
archirhodomyrtus_vieillardii	CR	CR	NA	NA	Threatened	Threatened	Threatened	Threatened
archontophoenix_maxima	EN	EN	NA	NA	Threatened	Threatened	Threatened	Threatened
archontophoenix_purpurea	VU	NA	NA	NA	Threatened	Threatened	Threatened	NA
archontophoenix_tuckeri	LC	LC	LC	LC	Not Threatened	Not Threatened	Not Threatened	Not Threatened
archytaea_angustifolia	LC	LC	LC	LC	Not Threatened	Not Threatened	Not Threatened	Not Threatened
arcoa_gonavensis	VU	NA	NA	NA	Threatened	Threatened	Threatened	NA
arctostaphylos_andersonii	LC	NA	NA	NA	Not Threatened	Not Threatened	Not Threatened	NA
arctostaphylos_hooveri	LC	LC	NA	NA	Threatened	Threatened	Threatened	NA
arctostaphylos_pajaroensis	EN	NA	NA	NA	Threatened	Threatened	Threatened	NA
arctostaphylos_tomentosa	LC	LC	LC	NA	Not Threatened	Not Threatened	Not Threatened	Not Threatened
arctostaphylos_viscida	LC	LC	LC	LC	Not Threatened	Not Threatened	Not Threatened	Not Threatened
arctostaphylos_wellsii	EN	EN	NA	NA	Threatened	Threatened	Threatened	Threatened
ardisia_albisepala	CR	CR	NA	NA	Threatened	Threatened	Threatened	Threatened
ardisia_amherstiana	LC	LC	NA	NA	Not Threatened	Not Threatened	Not Threatened	NA
ardisia_angustata	EN	NA	NA	NA	Threatened	Threatened	Threatened	Threatened
ardisia_attenuata	VU	VU	NA	NA	Threatened	Threatened	Threatened	Threatened
ardisia_awarum	VU	NA	NA	NA	Threatened	Threatened	Threatened	Threatened
ardisia_bakeri	VU	NA	NA	NA	Threatened	Threatened	Threatened	NA
ardisia_baviensis	EN	EN	NA	NA	Threatened	Threatened	Threatened	Threatened
ardisia_brachypoda	EN	EN	NA	NA	Threatened	Threatened	Threatened	Threatened
ardisia_brackenridgei	CR	CR	NA	NA	Threatened	Threatened	Threatened	Threatened
ardisia_bracteosa	LC	LC	LC	LC	Not Threatened	Not Threatened	Not Threatened	Not Threatened
ardisia_breedlovei	EN	EN	NA	NA	Threatened	Threatened	Threatened	Threatened
ardisia_brevipedata	LC	LC	LC	LC	Not Threatened	Not Threatened	Not Threatened	Not Threatened
ardisia_brevis	LC	LC	LC	LC	Not Threatened	Not Threatened	Not Threatened	Not Threatened
ardisia_caudifera	LC	LC	LC	NA	Not Threatened	Not Threatened	Not Threatened	Not Threatened
ardisia_chrysophyllifolia	VU	NA	NA	NA	Threatened	Threatened	Threatened	Threatened
ardisia_colombiana	LC	LC	NA	NA	Threatened	Threatened	Threatened	NA
ardisia_coloradoana	EN	EN	EN	NA	Threatened	Threatened	Threatened	Threatened
ardisia_conglomerata	CR	NA	NA	NA	Threatened	Threatened	Threatened	Threatened
ardisia_copelandii	LC	LC	LC	LC	Not Threatened	Not Threatened	Not Threatened	Not Threatened
ardisia_crassa	CR	NA	NA	NA	Threatened	Threatened	Threatened	Threatened
ardisia_crasseovata	VU	VU	NA	NA	Not Threatened	Not Threatened	Not Threatened	NA
ardisia_crassipedicellata	LC	LC	LC	NA	Not Threatened	Not Threatened	Not Threatened	Not Threatened
ardisia_crassipes	EN	EN	NA	NA	Threatened	Threatened	Threatened	Threatened
ardisia_creaghii	VU	VU	NA	NA	Threatened	Threatened	Threatened	NA
ardisia_curvula	CR	CR	NA	NA	Threatened	Threatened	Threatened	Threatened
ardisia_darienensis	EN	EN	NA	NA	Threatened	Threatened	Threatened	Threatened
ardisia_divergens	LC	LC	LC	LC	Not Threatened	Not Threatened	Not Threatened	Not Threatened
ardisia_dwyeri	EN	EN	NA	NA	Threatened	Threatened	Threatened	Threatened
ardisia_eglandulosa	VU	VU	NA	NA	Threatened	Threatened	Threatened	Threatened
ardisia_elliptica	LC	LC	LC	LC	Not Threatened	Not Threatened	Not Threatened	Not Threatened
ardisia_eximia	LC	LC	LC	NA	Not Threatened	Not Threatened	Not Threatened	Not Threatened
ardisia_fruticosa	VU	NA	NA	NA	Not Threatened	Not Threatened	Not Threatened	NA
ardisia_fuertesii	EN	EN	NA	NA	Threatened	Threatened	Threatened	Threatened
ardisia_fulva	LC	LC	LC	NA	Not Threatened	Not Threatened	Not Threatened	Not Threatened
ardisia_geniculata	EN	EN	NA	NA	Threatened	Threatened	Threatened	Threatened
ardisia_gigantea	CR	NA	NA	NA	Threatened	Threatened	Threatened	Threatened
ardisia_glauciflora	LC	LC	NA	NA	Threatened	Threatened	Threatened	NA
ardisia_gordonii	EN	NA	NA	NA	Threatened	Threatened	Threatened	Threatened
ardisia_gracilenta	EN	NA	NA	NA	Threatened	Threatened	Threatened	Threatened
ardisia_graciliflora	CR	NA	NA	NA	Threatened	Threatened	Threatened	Threatened
ardisia_grisebachiana	CR	CR	NA	NA	Threatened	Threatened	Threatened	Threatened
ardisia_hagenii	VU	VU	NA	NA	Threatened	Threatened	Threatened	Threatened
ardisia_herrerana	CR	NA	NA	NA	Threatened	Threatened	Threatened	Threatened
ardisia_heterotricha	CR	CR	NA	NA	Threatened	Threatened	Threatened	Threatened
ardisia_huallagae	LC	LC	LC	LC	Not Threatened	Not Threatened	Not Threatened	Not Threatened
ardisia_hylandii	LC	LC	LC	NA	Not Threatened	Not Threatened	Not Threatened	Not Threatened
ardisia_kerrii	EN	NA	NA	NA	Threatened	Threatened	Threatened	Threatened
ardisia_knappiae	EN	EN	NA	NA	Threatened	Threatened	Threatened	Threatened
ardisia_lanceolata	CR	CR	NA	NA	Threatened	Threatened	Threatened	Threatened
ardisia_lancifolia	LC	LC	LC	LC	Not Threatened	Not Threatened	Not Threatened	Not Threatened
ardisia_liebmannii	EN	NA	NA	NA	Threatened	Threatened	Threatened	NA
ardisia_loretensis	LC	LC	LC	LC	Not Threatened	Not Threatened	Not Threatened	Not Threatened
ardisia_lucida	LC	LC	LC	LC	Not Threatened	Not Threatened	Not Threatened	Not Threatened
ardisia_lucidula	EN	NA	NA	NA	Threatened	Threatened	Threatened	NA
ardisia_lundelliana	CR	CR	NA	NA	Threatened	Threatened	Threatened	Threatened
ardisia_luquillensis	VU	NA	NA	NA	Threatened	Threatened	Threatened	Threatened
ardisia_lurida	LC	LC	LC	LC	Not Threatened	Not Threatened	Not Threatened	Not Threatened
ardisia_macrocalyx	LC	LC	LC	LC	Not Threatened	Not Threatened	Not Threatened	Not Threatened
ardisia_megistophylla	VU	NA	NA	NA	Threatened	Threatened	Threatened	NA
ardisia_megistosepala	LC	LC	LC	NA	Not Threatened	Not Threatened	Not Threatened	NA
ardisia_micranthera	EN	EN	NA	NA	Threatened	Threatened	Threatened	Threatened
ardisia_montana	EN	NA	NA	NA	Threatened	Threatened	Threatened	Threatened
ardisia_multipunctata	CR	CR	NA	NA	Threatened	Threatened	Threatened	Threatened
ardisia_murtonii	VU	VU	NA	NA	Threatened	Threatened	Threatened	NA
ardisia_nervosa	LC	LC	LC	NA	Not Threatened	Not Threatened	Not Threatened	Not Threatened
ardisia_nervosissima	EN	EN	NA	NA	Threatened	Threatened	Threatened	Threatened
ardisia_niambiensis	VU	NA	NA	NA	Threatened	Threatened	Threatened	NA
ardisia_nigropilosa	EN	EN	NA	NA	Threatened	Threatened	Threatened	Threatened
ardisia_obovata	LC	LC	LC	LC	Not Threatened	Not Threatened	Not Threatened	Not Threatened
ardisia_obovatifolia	LC	LC	LC	NA	Not Threatened	Not Threatened	Not Threatened	Not Threatened
ardisia_obscurinervia	LC	LC	LC	LC	Not Threatened	Not Threatened	Not Threatened	Not Threatened
ardisia_obtusa	LC	LC	LC	NA	Not Threatened	Not Threatened	Not Threatened	NA
ardisia_oocarpa	VU	VU	NA	NA	Not Threatened	Not Threatened	Not Threatened	NA
ardisia_ototomoensis	EN	EN	NA	NA	Threatened	Threatened	Threatened	Threatened
ardisia_oxyphylla	LC	LC	LC	NA	Not Threatened	Not Threatened	Not Threatened	Not Threatened
ardisia_pachysandra	LC	LC	NA	NA	Not Threatened	Not Threatened	Not Threatened	Not Threatened
ardisia_palustris	EN	EN	NA	NA	Threatened	Threatened	Threatened	Threatened
ardisia_pauciflora	VU	VU	NA	NA	Threatened	Threatened	Threatened	NA
ardisia_perinsignis	EN	NA	NA	NA	Threatened	Threatened	Threatened	NA
ardisia_polyactis	LC	LC	LC	NA	Not Threatened	Not Threatened	Not Threatened	Not Threatened
ardisia_polycephala	VU	NA	NA	NA	Threatened	Threatened	Threatened	NA
ardisia_praetervisa	LC	NA	NA	NA	Not Threatened	Not Threatened	Not Threatened	NA
ardisia_pseudocuspidata	EN	NA	NA	NA	Threatened	Threatened	Threatened	Threatened
ardisia_pterocaulis	LC	LC	LC	LC	Not Threatened	Not Threatened	Not Threatened	Not Threatened
ardisia_puberula	EN	NA	NA	NA	Threatened	Threatened	Threatened	Threatened
ardisia_pubicalyx	LC	LC	LC	NA	Not Threatened	Not Threatened	Not Threatened	Not Threatened
ardisia_purpurea	LC	LC	LC	LC	Not Threatened	Not Threatened	Not Threatened	Not Threatened
ardisia_quangnamensis	EN	NA	NA	NA	Threatened	Threatened	Threatened	Threatened
ardisia_rarescens	EN	EN	NA	NA	Threatened	Threatened	Threatened	NA
ardisia_ravida	VU	NA	NA	NA	Threatened	Threatened	Threatened	Threatened
ardisia_revoluta	LC	LC	LC	LC	Not Threatened	Not Threatened	Not Threatened	Not Threatened
ardisia_rhodochroa	CR	CR	NA	NA	Threatened	Threatened	Threatened	Threatened
ardisia_rhomboidea	EN	NA	NA	NA	Threatened	Threatened	Threatened	Threatened
ardisia_rigidifolia	EN	NA	NA	NA	Threatened	Threatened	Threatened	NA
ardisia_rosea	LC	LC	NA	NA	Not Threatened	Not Threatened	Not Threatened	Not Threatened
ardisia_ruedae	EN	NA	NA	NA	Threatened	Threatened	Threatened	Threatened
ardisia_schippii	EN	EN	EN	NA	Threatened	Threatened	Threatened	Threatened
ardisia_sessilis	VU	NA	NA	NA	Threatened	Threatened	Threatened	Threatened
ardisia_sigillata	VU	NA	NA	NA	Threatened	Threatened	Threatened	Threatened
ardisia_smurfitana	LC	LC	LC	NA	Not Threatened	Not Threatened	Not Threatened	NA
ardisia_solida	VU	VU	NA	NA	Threatened	Threatened	Threatened	Threatened
ardisia_staudtii	LC	LC	LC	LC	Not Threatened	Not Threatened	Not Threatened	Not Threatened
ardisia_sumatrana	LC	LC	LC	LC	Not Threatened	Not Threatened	Not Threatened	Not Threatened
ardisia_tenuis	EN	EN	NA	NA	Threatened	Threatened	Threatened	Threatened
ardisia_tomentosa	LC	LC	NA	NA	Not Threatened	Not Threatened	Not Threatened	Not Threatened
ardisia_tuberculata	VU	VU	NA	NA	Threatened	Threatened	Threatened	Threatened
ardisia_tuerckheimii	LC	LC	LC	NA	Not Threatened	Not Threatened	Not Threatened	Not Threatened
ardisia_tysonii	EN	NA	NA	NA	Threatened	Threatened	Threatened	Threatened
ardisia_unguiensis	EN	EN	NA	NA	Threatened	Threatened	Threatened	Threatened
ardisia_ursina	EN	EN	NA	NA	Threatened	Threatened	Threatened	Threatened
ardisia_venosa	LC	LC	LC	LC	Not Threatened	Not Threatened	Not Threatened	Not Threatened
ardisia_verapazensis	LC	LC	LC	LC	Not Threatened	Not Threatened	Not Threatened	Not Threatened
ardisia_vesca	EN	EN	NA	NA	Threatened	Threatened	Threatened	Threatened
ardisia_waitakii	LC	NA	NA	NA	Not Threatened	Not Threatened	Not Threatened	NA
areca_catechu	LC	LC	LC	LC	Not Threatened	Not Threatened	Not Threatened	Not Threatened
areca_chaiana	VU	VU	NA	NA	Threatened	Threatened	Threatened	Threatened
areca_laosensis	VU	VU	NA	NA	Threatened	Threatened	Threatened	NA
areca_montana	EN	NA	NA	NA	Threatened	Threatened	Threatened	Threatened
areca_novohibernica	LC	LC	LC	LC	Not Threatened	Not Threatened	Not Threatened	Not Threatened
areca_oxycarpa	VU	NA	NA	NA	Threatened	Threatened	Threatened	NA
areca_tunku	VU	VU	NA	NA	Threatened	Threatened	Threatened	Threatened
areca_vestiaria	LC	LC	LC	LC	Not Threatened	Not Threatened	Not Threatened	Not Threatened
arenga_australasica	LC	LC	LC	LC	Not Threatened	Not Threatened	Not Threatened	Not Threatened
arenga_brevipes	LC	LC	LC	NA	Not Threatened	Not Threatened	Not Threatened	Not Threatened
arenga_engleri	LC	LC	LC	LC	Not Threatened	Not Threatened	Not Threatened	Not Threatened
arenga_hookeriana	LC	LC	NA	NA	Not Threatened	Not Threatened	Not Threatened	NA
arenga_microcarpa	LC	LC	LC	LC	Not Threatened	Not Threatened	Not Threatened	Not Threatened
arenga_obtusifolia	VU	NA	NA	NA	Not Threatened	Not Threatened	Not Threatened	NA
arenga_pinnata	LC	LC	LC	LC	Not Threatened	Not Threatened	Not Threatened	Not Threatened
arenga_westerhoutii	LC	LC	LC	LC	Not Threatened	Not Threatened	Not Threatened	Not Threatened
arfeuillea_arborescens	VU	VU	NA	NA	Threatened	Threatened	Threatened	NA
argomuellera_lancifolia	EN	EN	NA	NA	Threatened	Threatened	Threatened	Threatened
argomuellera_sessilifolia	VU	VU	NA	NA	Threatened	Threatened	Threatened	Threatened
argyrocytisus_battandieri	LC	LC	NA	NA	Not Threatened	Not Threatened	Not Threatened	NA
aristotelia_chilensis	LC	LC	LC	NA	Not Threatened	Not Threatened	Not Threatened	Not Threatened
aristotelia_serrata	LC	LC	LC	LC	Not Threatened	Not Threatened	Not Threatened	Not Threatened
arthroclianthus_maximus	EN	NA	NA	NA	Threatened	Threatened	Threatened	NA
artocarpus_altilis	LC	LC	LC	LC	Not Threatened	Not Threatened	Not Threatened	Not Threatened
artocarpus_altissimus	LC	LC	NA	NA	Not Threatened	Not Threatened	Not Threatened	Not Threatened
artocarpus_brevipedunculatus	LC	LC	LC	NA	Not Threatened	Not Threatened	Not Threatened	Not Threatened
artocarpus_excelsus	VU	VU	NA	NA	Threatened	Threatened	Threatened	NA
artocarpus_fulvicortex	EN	NA	NA	NA	Threatened	Threatened	Threatened	Threatened
artocarpus_gomezianus	LC	LC	LC	LC	Not Threatened	Not Threatened	Not Threatened	Not Threatened
artocarpus_gongshanensis	EN	EN	NA	NA	Threatened	Threatened	Threatened	NA
artocarpus_heterophyllus	LC	LC	LC	LC	Not Threatened	Not Threatened	Not Threatened	Not Threatened
artocarpus_hispidus	LC	NA	NA	NA	Not Threatened	Not Threatened	Not Threatened	NA
artocarpus_integer	LC	LC	LC	LC	Not Threatened	Not Threatened	Not Threatened	Not Threatened
artocarpus_kemando	LC	LC	LC	LC	Not Threatened	Not Threatened	Not Threatened	Not Threatened
artocarpus_lacucha	LC	LC	LC	LC	Not Threatened	Not Threatened	Not Threatened	Not Threatened
artocarpus_lanceifolius	LC	LC	LC	LC	Not Threatened	Not Threatened	Not Threatened	Not Threatened
artocarpus_longifolius	LC	LC	NA	NA	Not Threatened	Not Threatened	Not Threatened	Not Threatened
artocarpus_lowii	VU	NA	NA	NA	Not Threatened	Not Threatened	Not Threatened	NA
artocarpus_montanus	EN	EN	NA	NA	Threatened	Threatened	Threatened	Threatened
artocarpus_nigrifolius	CR	CR	NA	NA	Threatened	Threatened	Threatened	Threatened
artocarpus_nitidus	LC	LC	LC	LC	Not Threatened	Not Threatened	Not Threatened	Not Threatened
artocarpus_obtusus	VU	VU	NA	NA	Threatened	Threatened	Threatened	Threatened
artocarpus_petelotii	VU	NA	NA	NA	Not Threatened	Not Threatened	Not Threatened	NA
artocarpus_pithecogallus	CR	CR	NA	NA	Threatened	Threatened	Threatened	Threatened
artocarpus_reticulatus	VU	NA	NA	NA	Not Threatened	Not Threatened	Not Threatened	NA
artocarpus_rigidus	LC	LC	LC	LC	Not Threatened	Not Threatened	Not Threatened	Not Threatened
artocarpus_rubrovenius	LC	LC	NA	NA	Not Threatened	Not Threatened	Not Threatened	NA
artocarpus_sarawakensis	VU	NA	NA	NA	Not Threatened	Not Threatened	Not Threatened	NA
artocarpus_styracifolius	LC	LC	LC	LC	Not Threatened	Not Threatened	Not Threatened	Not Threatened
artocarpus_thailandicus	LC	LC	NA	NA	Not Threatened	Not Threatened	Not Threatened	NA
artocarpus_tomentosulus	LC	LC	LC	NA	Not Threatened	Not Threatened	Not Threatened	Not Threatened
artocarpus_tonkinensis	LC	LC	LC	LC	Not Threatened	Not Threatened	Not Threatened	Not Threatened
artocarpus_vriesianus	LC	LC	LC	LC	Not Threatened	Not Threatened	Not Threatened	Not Threatened
arytera_bifoliolata	LC	LC	LC	LC	Not Threatened	Not Threatened	Not Threatened	Not Threatened
arytera_dictyoneura	LC	LC	LC	LC	Not Threatened	Not Threatened	Not Threatened	Not Threatened
arytera_divaricata	LC	LC	LC	LC	Not Threatened	Not Threatened	Not Threatened	Not Threatened
arytera_foveolata	LC	LC	LC	LC	Not Threatened	Not Threatened	Not Threatened	Not Threatened
arytera_lineosquamulata	EN	EN	NA	NA	Threatened	Threatened	Threatened	Threatened
arytera_microphylla	LC	LC	LC	LC	Not Threatened	Not Threatened	Not Threatened	Not Threatened
arytera_multijuga	EN	EN	NA	NA	Threatened	Threatened	Threatened	Threatened
arytera_novaebrittanniae	LC	LC	LC	NA	Not Threatened	Not Threatened	Not Threatened	Not Threatened
arytera_pauciflora	LC	LC	LC	LC	Not Threatened	Not Threatened	Not Threatened	Not Threatened
ascarina_diffusa	LC	LC	LC	NA	Not Threatened	Not Threatened	Not Threatened	NA
ascarina_maheshwarii	LC	LC	LC	LC	Not Threatened	Not Threatened	Not Threatened	Not Threatened
ascarina_polystachya	EN	NA	NA	NA	Threatened	Threatened	Threatened	Threatened
ascarina_rubricaulis	LC	LC	LC	LC	Not Threatened	Not Threatened	Not Threatened	Not Threatened
ascarina_solmsiana	LC	LC	LC	LC	Not Threatened	Not Threatened	Not Threatened	Not Threatened
ascarina_subfalcata	CR	CR	NA	NA	Threatened	Threatened	Threatened	Threatened
ascarina_swamyana	CR	CR	NA	NA	Threatened	Threatened	Threatened	Threatened
ashtonia_excelsa	LC	LC	LC	NA	Not Threatened	Not Threatened	Not Threatened	Not Threatened
ashtonia_praeterita	EN	NA	NA	NA	Threatened	Threatened	Threatened	Threatened
asimina_manasota	EN	EN	EN	NA	Threatened	Threatened	Threatened	Threatened
asimina_obovata	LC	LC	LC	LC	Not Threatened	Not Threatened	Not Threatened	Not Threatened
aspalathus_capitata	EN	NA	NA	NA	Threatened	Threatened	Threatened	NA
aspalathus_teres	LC	LC	LC	LC	Not Threatened	Not Threatened	Not Threatened	Not Threatened
aspalathus_vulnerans	LC	NA	NA	NA	Not Threatened	Not Threatened	Not Threatened	Not Threatened
aspidosperma_album	LC	LC	LC	LC	Not Threatened	Not Threatened	Not Threatened	Not Threatened
aspidosperma_araracanga	LC	LC	LC	LC	Not Threatened	Not Threatened	Not Threatened	Not Threatened
aspidosperma_auriculatum	EN	EN	NA	NA	Threatened	Threatened	Threatened	Threatened
aspidosperma_brasiliense	LC	LC	LC	LC	Not Threatened	Not Threatened	Not Threatened	Not Threatened
aspidosperma_capitatum	LC	LC	LC	NA	Not Threatened	Not Threatened	Not Threatened	NA
aspidosperma_castroanum	EN	EN	NA	NA	Threatened	Threatened	Threatened	Threatened
aspidosperma_confertiflorum	EN	EN	EN	NA	Threatened	Threatened	Threatened	Threatened
aspidosperma_decussatum	LC	LC	LC	LC	Not Threatened	Not Threatened	Not Threatened	Not Threatened
aspidosperma_formosanum	EN	EN	NA	NA	Threatened	Threatened	Threatened	Threatened
aspidosperma_huberianum	EN	EN	NA	NA	Threatened	Threatened	Threatened	Threatened
aspidosperma_inundatum	EN	NA	NA	NA	Threatened	Threatened	Threatened	NA
aspidosperma_leucocymosum	EN	NA	NA	NA	Threatened	Threatened	Threatened	Threatened
aspidosperma_megaphyllum	EN	EN	NA	NA	Threatened	Threatened	Threatened	Threatened
aspidosperma_nigricans	EN	EN	NA	NA	Threatened	Threatened	Threatened	Threatened
aspidosperma_nobile	LC	LC	LC	LC	Not Threatened	Not Threatened	Not Threatened	Not Threatened
aspidosperma_obscurinervium	LC	NA	NA	NA	Threatened	Threatened	Threatened	NA
aspidosperma_pachypterum	LC	LC	LC	LC	Not Threatened	Not Threatened	Not Threatened	Not Threatened
aspidosperma_parvifolium	LC	LC	LC	LC	Not Threatened	Not Threatened	Not Threatened	Not Threatened
aspidosperma_resonans	EN	EN	EN	NA	Threatened	Threatened	Threatened	Threatened
aspidosperma_riedelii	LC	LC	LC	LC	Not Threatened	Not Threatened	Not Threatened	Not Threatened
aspidosperma_rizzoanum	EN	EN	NA	NA	Threatened	Threatened	Threatened	Threatened
aspidosperma_sandwithianum	LC	LC	LC	NA	Not Threatened	Not Threatened	Not Threatened	Not Threatened
aspidosperma_steyermarkii	LC	LC	LC	LC	Not Threatened	Not Threatened	Not Threatened	Not Threatened
aspidosperma_ulei	LC	LC	LC	LC	Not Threatened	Not Threatened	Not Threatened	Not Threatened
asplundianthus_sagasteguii	EN	EN	EN	NA	Threatened	Threatened	Threatened	Threatened
asteromyrtus_angustifolia	LC	LC	LC	LC	Not Threatened	Not Threatened	Not Threatened	Not Threatened
asteromyrtus_arnhemica	LC	LC	LC	LC	Not Threatened	Not Threatened	Not Threatened	Not Threatened
asteromyrtus_brassii	LC	LC	LC	LC	Not Threatened	Not Threatened	Not Threatened	Not Threatened
asteromyrtus_tranganensis	EN	EN	EN	NA	Threatened	Threatened	Threatened	Threatened
astrocaryum_acaule	LC	LC	LC	LC	Not Threatened	Not Threatened	Not Threatened	Not Threatened
astrocaryum_chambira	LC	LC	LC	LC	Not Threatened	Not Threatened	Not Threatened	Not Threatened
astrocaryum_chonta	LC	LC	LC	LC	Not Threatened	Not Threatened	Not Threatened	Not Threatened
astrocaryum_ciliatum	LC	LC	LC	NA	Not Threatened	Not Threatened	Not Threatened	Not Threatened
astrocaryum_echinatum	CR	CR	CR	NA	Threatened	Threatened	Threatened	Threatened
astrocaryum_faranae	LC	LC	LC	NA	Not Threatened	Not Threatened	Not Threatened	Not Threatened
astrocaryum_farinosum	EN	NA	NA	NA	Threatened	Threatened	Threatened	NA
astrocaryum_ferrugineum	LC	LC	NA	NA	Not Threatened	Not Threatened	Not Threatened	NA
astrocaryum_huicungo	EN	EN	NA	NA	Threatened	Threatened	Threatened	Threatened
astrocaryum_jauari	LC	LC	LC	LC	Not Threatened	Not Threatened	Not Threatened	Not Threatened
astrocaryum_javarense	LC	LC	LC	NA	Not Threatened	Not Threatened	Not Threatened	Not Threatened
astrocaryum_malybo	LC	LC	LC	LC	Not Threatened	Not Threatened	Not Threatened	Not Threatened
astrocaryum_mexicanum	LC	LC	LC	NA	Not Threatened	Not Threatened	Not Threatened	NA
astrocaryum_murumuru	LC	LC	LC	LC	Not Threatened	Not Threatened	Not Threatened	Not Threatened
astrocaryum_paramaca	LC	LC	LC	LC	Not Threatened	Not Threatened	Not Threatened	Not Threatened
astrocaryum_perangustatum	VU	VU	NA	NA	Threatened	Threatened	Threatened	NA
astrocaryum_rodriguesii	EN	NA	NA	NA	Threatened	Threatened	Threatened	Threatened
astrocaryum_sciophilum	LC	LC	LC	LC	Not Threatened	Not Threatened	Not Threatened	Not Threatened
astrocaryum_scopatum	VU	VU	NA	NA	Threatened	Threatened	Threatened	Threatened
astrocaryum_tucuma	EN	NA	NA	NA	Threatened	Threatened	Threatened	Threatened
astrocaryum_ulei	EN	NA	NA	NA	Threatened	Threatened	Threatened	NA
astrocaryum_vulgare	LC	LC	LC	LC	Not Threatened	Not Threatened	Not Threatened	Not Threatened
astrocasia_peltata	EN	NA	NA	NA	Threatened	Threatened	Threatened	NA
astrococcus_cornutus	VU	NA	NA	NA	Threatened	Threatened	Threatened	NA
astronia_acuminatissima	VU	VU	NA	NA	Threatened	Threatened	Threatened	Threatened
astronia_atroviridis	LC	LC	LC	LC	Not Threatened	Not Threatened	Not Threatened	Not Threatened
astronia_beccariana	CR	NA	NA	NA	Threatened	Threatened	Threatened	Threatened
astronia_benguetensis	EN	EN	NA	NA	Threatened	Threatened	Threatened	Threatened
astronia_brunnea	LC	LC	NA	NA	Not Threatened	Not Threatened	Not Threatened	NA
astronia_brunneoaenea	CR	CR	NA	NA	Threatened	Threatened	Threatened	Threatened
astronia_coriacea	LC	LC	NA	NA	Not Threatened	Not Threatened	Not Threatened	NA
astronia_crassiloba	EN	EN	NA	NA	Threatened	Threatened	Threatened	NA
astronia_elaterinervis	CR	CR	NA	NA	Threatened	Threatened	Threatened	Threatened
astronia_ferruginea	LC	LC	LC	LC	Not Threatened	Not Threatened	Not Threatened	Not Threatened
astronia_glomerata	LC	LC	LC	LC	Not Threatened	Not Threatened	Not Threatened	Not Threatened
astronia_gracilis	CR	CR	NA	NA	Threatened	Threatened	Threatened	Threatened
astronia_hollrungii	LC	LC	LC	LC	Not Threatened	Not Threatened	Not Threatened	Not Threatened
astronia_klabatensis	VU	NA	NA	NA	Threatened	Threatened	Threatened	Threatened
astronia_ledermannii	LC	LC	LC	LC	Not Threatened	Not Threatened	Not Threatened	Not Threatened
astronia_macrophylla	LC	LC	LC	LC	Not Threatened	Not Threatened	Not Threatened	Not Threatened
astronia_papuana	EN	NA	NA	NA	Threatened	Threatened	Threatened	NA
astronia_rugata	EN	EN	NA	NA	Threatened	Threatened	Threatened	Threatened
astronia_rugosa	CR	NA	NA	NA	Threatened	Threatened	Threatened	Threatened
astronia_sabahensis	LC	LC	LC	NA	Not Threatened	Not Threatened	Not Threatened	Not Threatened
astronia_sericea	VU	NA	NA	NA	Threatened	Threatened	Threatened	Threatened
astronia_smilacifolia	LC	LC	LC	NA	Not Threatened	Not Threatened	Not Threatened	Not Threatened
astronia_squamosa	CR	CR	NA	NA	Threatened	Threatened	Threatened	Threatened
astronia_stapfii	LC	LC	LC	NA	Not Threatened	Not Threatened	Not Threatened	Not Threatened
astronia_triangularis	LC	LC	LC	NA	Not Threatened	Not Threatened	Not Threatened	Not Threatened
astronia_truncata	CR	CR	CR	NA	Threatened	Threatened	Threatened	Threatened
astronidium_aneityense	LC	LC	LC	LC	Not Threatened	Not Threatened	Not Threatened	Not Threatened
astronidium_banksianum	EN	EN	NA	NA	Threatened	Threatened	Threatened	Threatened
astronidium_carolinense	VU	VU	NA	NA	Threatened	Threatened	Threatened	NA
astronidium_confertiflorum	LC	LC	LC	LC	Not Threatened	Not Threatened	Not Threatened	NA
astronidium_ovalifolium	CR	CR	NA	NA	Threatened	Threatened	Threatened	Threatened
astronidium_palauense	VU	NA	NA	NA	Threatened	Threatened	Threatened	Threatened
astronidium_ponapense	VU	VU	NA	NA	Threatened	Threatened	Threatened	NA
astronium_concinnum	LC	LC	LC	LC	Not Threatened	Not Threatened	Not Threatened	Not Threatened
astronium_fraxinifolium	LC	LC	LC	LC	Not Threatened	Not Threatened	Not Threatened	Not Threatened
astronium_graveolens	LC	LC	LC	LC	Not Threatened	Not Threatened	Not Threatened	Not Threatened
astronium_lecointei	LC	LC	LC	LC	Not Threatened	Not Threatened	Not Threatened	Not Threatened
astronium_ulei	LC	LC	LC	NA	Not Threatened	Not Threatened	Not Threatened	Not Threatened
astrothalamus_reticulatus	LC	LC	LC	LC	Not Threatened	Not Threatened	Not Threatened	Not Threatened
astrotricha_obovata	LC	LC	NA	NA	Threatened	Threatened	Threatened	NA
astrotricha_pauciflora	EN	EN	NA	NA	Threatened	Threatened	Threatened	Threatened
atalantia_acuminata	CR	CR	NA	NA	Threatened	Threatened	Threatened	Threatened
atalantia_citroides	EN	NA	NA	NA	Threatened	Threatened	Threatened	Threatened
atalantia_dasycarpa	VU	NA	NA	NA	Threatened	Threatened	Threatened	Threatened
atalantia_henryi	VU	NA	NA	NA	Threatened	Threatened	Threatened	NA
atalantia_monophylla	LC	LC	LC	LC	Not Threatened	Not Threatened	Not Threatened	Not Threatened
atalantia_paniculata	VU	VU	NA	NA	Threatened	Threatened	Threatened	Threatened
atalantia_racemosa	LC	LC	NA	NA	Not Threatened	Not Threatened	Not Threatened	NA
atalantia_rotundifolia	EN	EN	NA	NA	Threatened	Threatened	Threatened	Threatened
atalantia_roxburghiana	LC	LC	LC	NA	Not Threatened	Not Threatened	Not Threatened	NA
atalantia_simplicifolia	VU	NA	NA	NA	Threatened	Threatened	Threatened	NA
atalantia_wightii	CR	NA	NA	NA	Threatened	Threatened	Threatened	Threatened
atalaya_alata	LC	LC	LC	NA	Not Threatened	Not Threatened	Not Threatened	Not Threatened
atalaya_calcicola	LC	LC	LC	LC	Not Threatened	Not Threatened	Not Threatened	Not Threatened
atalaya_collina	EN	NA	NA	NA	Threatened	Threatened	Threatened	NA
atalaya_oligoclada	EN	NA	NA	NA	Threatened	Threatened	Threatened	NA
atalaya_rigida	LC	LC	LC	LC	Not Threatened	Not Threatened	Not Threatened	Not Threatened
atalaya_sericopetala	LC	LC	LC	LC	Not Threatened	Not Threatened	Not Threatened	Not Threatened
ateleia_apetala	EN	EN	NA	NA	Threatened	Threatened	Threatened	Threatened
ateleia_glazioveana	LC	LC	LC	LC	Not Threatened	Not Threatened	Not Threatened	Not Threatened
ateleia_herbert-smithii	LC	LC	LC	NA	Not Threatened	Not Threatened	Not Threatened	Not Threatened
ateleia_martinezii	EN	EN	NA	NA	Threatened	Threatened	Threatened	Threatened
ateleia_microcarpa	EN	EN	NA	NA	Threatened	Threatened	Threatened	Threatened
ateleia_venezuelensis	CR	CR	CR	NA	Threatened	Threatened	Threatened	Threatened
athenaea_angustifolia	CR	CR	NA	NA	Threatened	Threatened	Threatened	Threatened
athenaea_fasciculata	LC	LC	LC	LC	Not Threatened	Not Threatened	Not Threatened	Not Threatened
athenaea_pogogena	LC	LC	LC	LC	Not Threatened	Not Threatened	Not Threatened	Not Threatened
atractocarpus_bracteatus	LC	LC	NA	NA	Not Threatened	Not Threatened	Not Threatened	NA
atractocarpus_heterophyllus	LC	LC	NA	NA	Not Threatened	Not Threatened	Not Threatened	Not Threatened
atractocarpus_macarthurii	LC	LC	LC	LC	Not Threatened	Not Threatened	Not Threatened	Not Threatened
atractocarpus_merikin	LC	LC	LC	LC	Not Threatened	Not Threatened	Not Threatened	Not Threatened
atractocarpus_pterocarpon	VU	NA	NA	NA	Threatened	Threatened	Threatened	Threatened
atractocarpus_sessilis	LC	LC	LC	LC	Not Threatened	Not Threatened	Not Threatened	Not Threatened
atractocarpus_stipularis	VU	NA	NA	NA	Threatened	Threatened	Threatened	Threatened
atraphaxis_muschketowii	LC	LC	LC	LC	Not Threatened	Not Threatened	Not Threatened	Not Threatened
attalea_allenii	LC	LC	LC	LC	Not Threatened	Not Threatened	Not Threatened	Not Threatened
attalea_amylacea	CR	CR	NA	NA	Threatened	Threatened	Threatened	Threatened
attalea_apoda	EN	EN	NA	NA	Threatened	Threatened	Threatened	NA
attalea_bassleriana	VU	NA	NA	NA	Threatened	Threatened	Threatened	NA
attalea_brasiliensis	EN	EN	NA	NA	Threatened	Threatened	Threatened	Threatened
attalea_brejinhoensis	LC	NA	NA	NA	Not Threatened	Not Threatened	Not Threatened	NA
attalea_burretiana	LC	LC	LC	NA	Not Threatened	Not Threatened	Not Threatened	Not Threatened
attalea_butyracea	LC	LC	LC	LC	Not Threatened	Not Threatened	Not Threatened	Not Threatened
attalea_cephalotus	LC	LC	NA	NA	Not Threatened	Not Threatened	Not Threatened	NA
attalea_cohune	LC	LC	LC	LC	Not Threatened	Not Threatened	Not Threatened	Not Threatened
attalea_colenda	LC	LC	LC	NA	Not Threatened	Not Threatened	Not Threatened	NA
attalea_compta	EN	NA	NA	NA	Threatened	Threatened	Threatened	NA
attalea_dahlgreniana	EN	NA	NA	NA	Not Threatened	Not Threatened	Not Threatened	NA
attalea_dubia	LC	LC	NA	NA	Not Threatened	Not Threatened	Not Threatened	NA
attalea_fairchildensis	CR	CR	CR	NA	Threatened	Threatened	Threatened	Threatened
attalea_geraensis	LC	LC	LC	LC	Not Threatened	Not Threatened	Not Threatened	Not Threatened
attalea_guacuyule	EN	EN	NA	NA	Threatened	Threatened	Threatened	NA
attalea_insignis	LC	LC	LC	LC	Not Threatened	Not Threatened	Not Threatened	Not Threatened
attalea_leandroana	CR	CR	CR	CR	Threatened	Threatened	Threatened	Threatened
attalea_magdalenica	LC	LC	NA	NA	Not Threatened	Not Threatened	Not Threatened	NA
attalea_maracaibensis	EN	NA	NA	NA	Threatened	Threatened	Threatened	Threatened
attalea_microcarpa	LC	LC	LC	LC	Not Threatened	Not Threatened	Not Threatened	Not Threatened
attalea_moorei	EN	EN	NA	NA	Threatened	Threatened	Threatened	Threatened
attalea_osmantha	CR	NA	NA	NA	Threatened	Threatened	Threatened	Threatened
attalea_peruviana	CR	CR	NA	NA	Threatened	Threatened	Threatened	Threatened
attalea_pindobassu	LC	LC	NA	NA	Not Threatened	Not Threatened	Not Threatened	NA
attalea_racemosa	LC	LC	LC	LC	Not Threatened	Not Threatened	Not Threatened	Not Threatened
attalea_rostrata	LC	LC	LC	NA	Not Threatened	Not Threatened	Not Threatened	Not Threatened
attalea_salazarii	EN	EN	NA	NA	Threatened	Threatened	Threatened	Threatened
attalea_seabrensis	EN	EN	NA	NA	Threatened	Threatened	Threatened	NA
attalea_spectabilis	LC	NA	NA	NA	Not Threatened	Not Threatened	Not Threatened	NA
attalea_vitrivir	LC	LC	LC	LC	Not Threatened	Not Threatened	Not Threatened	Not Threatened
atuna_latifrons	VU	VU	VU	NA	Threatened	Threatened	Threatened	Threatened
atuna_nannodes	LC	LC	LC	NA	Not Threatened	Not Threatened	Not Threatened	Not Threatened
aubletiana_leptostachys	EN	EN	NA	NA	Threatened	Threatened	Threatened	Threatened
aubrevillea_kerstingii	LC	LC	LC	LC	Not Threatened	Not Threatened	Not Threatened	Not Threatened
aucuba_albopunctifolia	CR	CR	CR	CR	Threatened	Threatened	Threatened	Threatened
aucuba_confertiflora	EN	EN	NA	NA	Threatened	Threatened	Threatened	Threatened
augouardia_letestui	LC	LC	NA	NA	Not Threatened	Not Threatened	Not Threatened	Not Threatened
aulacocalyx_jasminiflora	LC	LC	LC	LC	Not Threatened	Not Threatened	Not Threatened	Not Threatened
aulacocalyx_laxiflora	LC	LC	LC	LC	Not Threatened	Not Threatened	Not Threatened	Not Threatened
aulacocalyx_lujae	CR	CR	CR	NA	Threatened	Threatened	Threatened	Threatened
aulacocalyx_mapiana	VU	VU	NA	NA	Threatened	Threatened	Threatened	Threatened
aulacocalyx_pallens	VU	VU	NA	NA	Threatened	Threatened	Threatened	NA
aulacocalyx_talbotii	LC	LC	LC	NA	Not Threatened	Not Threatened	Not Threatened	NA
auranticarpa_edentata	LC	LC	LC	LC	Not Threatened	Not Threatened	Not Threatened	Not Threatened
auranticarpa_ilicifolia	LC	LC	LC	LC	Not Threatened	Not Threatened	Not Threatened	Not Threatened
auranticarpa_papyracea	LC	LC	LC	LC	Not Threatened	Not Threatened	Not Threatened	Not Threatened
austrobuxus_alticola	LC	NA	NA	NA	Not Threatened	Not Threatened	Not Threatened	NA
austrobuxus_brevipes	LC	LC	LC	LC	Not Threatened	Not Threatened	Not Threatened	Not Threatened
austrobuxus_carunculatus	LC	LC	LC	LC	Not Threatened	Not Threatened	Not Threatened	Not Threatened
austrobuxus_celebicus	LC	NA	NA	NA	Not Threatened	Not Threatened	Not Threatened	NA
austrobuxus_cuneatus	LC	LC	LC	NA	Not Threatened	Not Threatened	Not Threatened	Not Threatened
austrobuxus_dentatus	LC	LC	LC	LC	Not Threatened	Not Threatened	Not Threatened	Not Threatened
austrobuxus_ellipticus	LC	LC	LC	LC	Not Threatened	Not Threatened	Not Threatened	Not Threatened
austrobuxus_eugeniifolius	LC	LC	LC	LC	Not Threatened	Not Threatened	Not Threatened	Not Threatened
austrobuxus_huerlimannii	VU	NA	NA	NA	Threatened	Threatened	Threatened	NA
austrobuxus_megacarpus	LC	LC	LC	LC	Not Threatened	Not Threatened	Not Threatened	Not Threatened
austrobuxus_nitidus	LC	LC	LC	LC	Not Threatened	Not Threatened	Not Threatened	Not Threatened
austrobuxus_ovalis	VU	NA	NA	NA	Threatened	Threatened	Threatened	NA
austrobuxus_pauciflorus	LC	LC	LC	NA	Not Threatened	Not Threatened	Not Threatened	Not Threatened
austrobuxus_rubiginosus	VU	NA	NA	NA	Threatened	Threatened	Threatened	Threatened
austrobuxus_swainii	LC	LC	LC	LC	Not Threatened	Not Threatened	Not Threatened	Not Threatened
austrobuxus_vieillardii	LC	LC	NA	NA	Not Threatened	Not Threatened	Not Threatened	Not Threatened
austrocritonia_angulicaulis	LC	LC	LC	NA	Not Threatened	Not Threatened	Not Threatened	NA
austromyrtus_mendute	EN	EN	NA	NA	Threatened	Threatened	Threatened	Threatened
averrhoa_bilimbi	LC	LC	LC	LC	Not Threatened	Not Threatened	Not Threatened	Not Threatened
averrhoa_carambola	LC	LC	LC	LC	Not Threatened	Not Threatened	Not Threatened	Not Threatened
averrhoidium_dalyi	LC	LC	NA	NA	Not Threatened	Not Threatened	Not Threatened	NA
averrhoidium_paraguaiense	VU	NA	NA	NA	Threatened	Threatened	Threatened	NA
axinaea_affinis	LC	LC	LC	NA	Not Threatened	Not Threatened	Not Threatened	Not Threatened
axinaea_crassinoda	VU	VU	NA	NA	Threatened	Threatened	Threatened	NA
axinaea_fernando-cabiesii	EN	EN	NA	NA	Threatened	Threatened	Threatened	Threatened
axinaea_flava	EN	EN	NA	NA	Threatened	Threatened	Threatened	Threatened
axinaea_floribunda	LC	LC	LC	LC	Not Threatened	Not Threatened	Not Threatened	Not Threatened
axinaea_glandulosa	VU	VU	NA	NA	Threatened	Threatened	Threatened	NA
axinaea_grandifolia	LC	LC	LC	NA	Not Threatened	Not Threatened	Not Threatened	Not Threatened
axinaea_lehmannii	LC	LC	LC	LC	Not Threatened	Not Threatened	Not Threatened	Not Threatened
axinaea_mertensioides	VU	VU	NA	NA	Threatened	Threatened	Threatened	Threatened
axinaea_pennellii	VU	VU	NA	NA	Threatened	Threatened	Threatened	NA
axinaea_reginae	VU	VU	NA	NA	Threatened	Threatened	Threatened	Threatened
axinaea_tomentosa	VU	VU	NA	NA	Threatened	Threatened	Threatened	NA
axinaea_weberbaueri	EN	EN	NA	NA	Threatened	Threatened	Threatened	Threatened
axinandra_beccariana	VU	VU	NA	NA	Threatened	Threatened	Threatened	Threatened
axinandra_coriacea	LC	NA	NA	NA	Not Threatened	Not Threatened	Not Threatened	NA
ayapanopsis_wurdackiana	EN	EN	EN	NA	Threatened	Threatened	Threatened	Threatened
ayenia_laevigata	CR	CR	NA	NA	Threatened	Threatened	Threatened	Threatened
ayenia_praeclara	LC	LC	LC	LC	Not Threatened	Not Threatened	Not Threatened	Not Threatened
ayenia_stipularis	EN	NA	NA	NA	Threatened	Threatened	Threatened	Threatened
azara_microphylla	EN	NA	NA	NA	Threatened	Threatened	Threatened	NA
azara_uruguayensis	LC	LC	LC	NA	Not Threatened	Not Threatened	Not Threatened	Not Threatened
baccaurea_angulata	LC	LC	LC	NA	Not Threatened	Not Threatened	Not Threatened	Not Threatened
baccaurea_annamensis	EN	EN	NA	NA	Threatened	Threatened	Threatened	Threatened
baccaurea_bracteata	LC	LC	LC	LC	Not Threatened	Not Threatened	Not Threatened	Not Threatened
baccaurea_brevipes	LC	LC	LC	LC	Not Threatened	Not Threatened	Not Threatened	Not Threatened
baccaurea_courtallensis	VU	VU	NA	NA	Not Threatened	Not Threatened	Not Threatened	NA
baccaurea_dasystachya	CR	CR	NA	NA	Threatened	Threatened	Threatened	Threatened
baccaurea_deflexa	LC	LC	LC	NA	Not Threatened	Not Threatened	Not Threatened	Not Threatened
baccaurea_dolichobotrys	VU	VU	NA	NA	Threatened	Threatened	Threatened	NA
baccaurea_edulis	LC	LC	LC	NA	Not Threatened	Not Threatened	Not Threatened	Not Threatened
baccaurea_javanica	LC	LC	LC	LC	Not Threatened	Not Threatened	Not Threatened	Not Threatened
baccaurea_lanceolata	LC	LC	LC	LC	Not Threatened	Not Threatened	Not Threatened	Not Threatened
baccaurea_macrocarpa	LC	LC	LC	LC	Not Threatened	Not Threatened	Not Threatened	Not Threatened
baccaurea_macrophylla	LC	LC	LC	LC	Not Threatened	Not Threatened	Not Threatened	Not Threatened
baccaurea_maingayi	LC	LC	LC	LC	Not Threatened	Not Threatened	Not Threatened	Not Threatened
baccaurea_microcarpa	CR	CR	NA	NA	Threatened	Threatened	Threatened	Threatened
baccaurea_minor	LC	LC	LC	LC	Not Threatened	Not Threatened	Not Threatened	Not Threatened
baccaurea_mollis	LC	LC	LC	LC	Not Threatened	Not Threatened	Not Threatened	Not Threatened
baccaurea_multiflora	VU	NA	NA	NA	Not Threatened	Not Threatened	Not Threatened	NA
baccaurea_nesophila	LC	NA	NA	NA	Not Threatened	Not Threatened	Not Threatened	NA
baccaurea_papuana	LC	LC	LC	LC	Not Threatened	Not Threatened	Not Threatened	Not Threatened
baccaurea_parviflora	LC	LC	LC	LC	Not Threatened	Not Threatened	Not Threatened	Not Threatened
baccaurea_ptychopyxis	EN	EN	NA	NA	Threatened	Threatened	Threatened	Threatened
baccaurea_pubera	LC	LC	LC	LC	Not Threatened	Not Threatened	Not Threatened	Not Threatened
baccaurea_racemosa	LC	LC	LC	LC	Not Threatened	Not Threatened	Not Threatened	Not Threatened
baccaurea_reticulata	LC	LC	LC	NA	Not Threatened	Not Threatened	Not Threatened	Not Threatened
baccaurea_sarawakensis	LC	LC	LC	LC	Not Threatened	Not Threatened	Not Threatened	Not Threatened
baccaurea_simaloerensis	CR	NA	NA	NA	Threatened	Threatened	Threatened	Threatened
baccaurea_sumatrana	LC	LC	LC	LC	Not Threatened	Not Threatened	Not Threatened	Not Threatened
baccaurea_sylvestris	CR	NA	NA	NA	Threatened	Threatened	Threatened	Threatened
baccaurea_taitensis	CR	CR	CR	NA	Threatened	Threatened	Threatened	Threatened
baccaurea_trigonocarpa	LC	LC	LC	LC	Not Threatened	Not Threatened	Not Threatened	Not Threatened
baccaurea_velutina	LC	LC	NA	NA	Not Threatened	Not Threatened	Not Threatened	NA
baccharis_haitiensis	CR	CR	CR	NA	Threatened	Threatened	Threatened	Threatened
baccharis_longiattenuata	EN	EN	NA	NA	Threatened	Threatened	Threatened	Threatened
baccharis_montana	LC	LC	LC	LC	Not Threatened	Not Threatened	Not Threatened	Not Threatened
baccharis_myrsinites	LC	LC	NA	NA	Not Threatened	Not Threatened	Not Threatened	NA
baccharis_pseudovaccinioides	LC	LC	LC	NA	Not Threatened	Not Threatened	Not Threatened	Not Threatened
baccharoides_calvoana	LC	LC	LC	LC	Not Threatened	Not Threatened	Not Threatened	Not Threatened
bachmannia_woodii	LC	LC	NA	NA	Not Threatened	Not Threatened	Not Threatened	Not Threatened
backhousia_angustifolia	LC	LC	LC	LC	Not Threatened	Not Threatened	Not Threatened	Not Threatened
backhousia_bancroftii	LC	LC	LC	LC	Not Threatened	Not Threatened	Not Threatened	Not Threatened
backhousia_citriodora	LC	LC	LC	LC	Not Threatened	Not Threatened	Not Threatened	Not Threatened
backhousia_enata	CR	CR	CR	NA	Threatened	Threatened	Threatened	Threatened
backhousia_hughesii	LC	LC	LC	LC	Not Threatened	Not Threatened	Not Threatened	Not Threatened
backhousia_kingii	LC	LC	LC	LC	Not Threatened	Not Threatened	Not Threatened	Not Threatened
backhousia_leptopetala	LC	LC	LC	LC	Not Threatened	Not Threatened	Not Threatened	Not Threatened
backhousia_myrtifolia	LC	LC	LC	LC	Not Threatened	Not Threatened	Not Threatened	Not Threatened
backhousia_oligantha	LC	LC	NA	NA	Threatened	Threatened	Threatened	NA
backhousia_sciadophora	LC	LC	LC	LC	Not Threatened	Not Threatened	Not Threatened	Not Threatened
backhousia_subargentea	LC	LC	LC	LC	Not Threatened	Not Threatened	Not Threatened	Not Threatened
bactris_acanthocarpa	LC	LC	LC	LC	Not Threatened	Not Threatened	Not Threatened	Not Threatened
bactris_acanthocarpoides	LC	LC	LC	LC	Not Threatened	Not Threatened	Not Threatened	Not Threatened
bactris_balanophora	LC	LC	LC	LC	Not Threatened	Not Threatened	Not Threatened	Not Threatened
bactris_barronis	LC	LC	LC	LC	Not Threatened	Not Threatened	Not Threatened	Not Threatened
bactris_bidentula	LC	LC	LC	LC	Not Threatened	Not Threatened	Not Threatened	Not Threatened
bactris_bifida	LC	LC	LC	LC	Not Threatened	Not Threatened	Not Threatened	Not Threatened
bactris_brongniartii	LC	LC	LC	LC	Not Threatened	Not Threatened	Not Threatened	Not Threatened
bactris_campestris	LC	LC	LC	LC	Not Threatened	Not Threatened	Not Threatened	Not Threatened
bactris_coloradonis	LC	LC	LC	LC	Not Threatened	Not Threatened	Not Threatened	Not Threatened
bactris_concinna	LC	LC	LC	LC	Not Threatened	Not Threatened	Not Threatened	Not Threatened
bactris_corossilla	LC	LC	LC	LC	Not Threatened	Not Threatened	Not Threatened	Not Threatened
bactris_cubensis	VU	VU	NA	NA	Threatened	Threatened	Threatened	Threatened
bactris_elegans	VU	VU	NA	NA	Threatened	Threatened	Threatened	Threatened
bactris_ferruginea	LC	LC	LC	LC	Not Threatened	Not Threatened	Not Threatened	Not Threatened
bactris_gasipaes	LC	LC	LC	LC	Not Threatened	Not Threatened	Not Threatened	Not Threatened
bactris_guineensis	LC	LC	LC	LC	Not Threatened	Not Threatened	Not Threatened	Not Threatened
bactris_halmoorei	LC	LC	LC	LC	Not Threatened	Not Threatened	Not Threatened	Not Threatened
bactris_hatschbachii	EN	EN	NA	NA	Threatened	Threatened	Threatened	Threatened
bactris_hirta	LC	LC	LC	LC	Not Threatened	Not Threatened	Not Threatened	Not Threatened
bactris_kunorum	EN	EN	NA	NA	Threatened	Threatened	Threatened	Threatened
bactris_macroacantha	LC	LC	LC	LC	Not Threatened	Not Threatened	Not Threatened	Not Threatened
bactris_major	LC	LC	LC	LC	Not Threatened	Not Threatened	Not Threatened	Not Threatened
bactris_maraja	LC	LC	LC	LC	Not Threatened	Not Threatened	Not Threatened	Not Threatened
bactris_martiana	LC	LC	LC	NA	Not Threatened	Not Threatened	Not Threatened	Not Threatened
bactris_mexicana	LC	LC	LC	LC	Not Threatened	Not Threatened	Not Threatened	Not Threatened
bactris_nancibaensis	LC	NA	NA	NA	Threatened	Threatened	Threatened	NA
bactris_oligoclada	LC	LC	LC	LC	Not Threatened	Not Threatened	Not Threatened	Not Threatened
bactris_pilosa	LC	LC	LC	LC	Not Threatened	Not Threatened	Not Threatened	Not Threatened
bactris_plumeriana	EN	NA	NA	NA	Threatened	Threatened	Threatened	NA
bactris_ptariana	LC	LC	LC	NA	Not Threatened	Not Threatened	Not Threatened	NA
bactris_riparia	LC	LC	LC	LC	Not Threatened	Not Threatened	Not Threatened	Not Threatened
bactris_rostrata	LC	LC	NA	NA	Not Threatened	Not Threatened	Not Threatened	NA
bactris_setosa	LC	LC	LC	LC	Not Threatened	Not Threatened	Not Threatened	Not Threatened
bactris_sphaerocarpa	LC	LC	LC	LC	Not Threatened	Not Threatened	Not Threatened	Not Threatened
bactris_timbuiensis	EN	EN	NA	NA	Threatened	Threatened	Threatened	Threatened
bactris_tomentosa	LC	LC	LC	LC	Not Threatened	Not Threatened	Not Threatened	Not Threatened
badiera_fuertesii	VU	NA	NA	NA	Threatened	Threatened	Threatened	Threatened
badiera_virgata	LC	NA	NA	NA	Threatened	Threatened	Threatened	NA
badula_fragilis	EN	EN	EN	NA	Threatened	Threatened	Threatened	Threatened
badula_grammisticta	EN	EN	NA	NA	Threatened	Threatened	Threatened	Threatened
badula_insularis	EN	EN	EN	NA	Threatened	Threatened	Threatened	Threatened
badula_nitida	EN	EN	NA	NA	Threatened	Threatened	Threatened	Threatened
badula_sieberi	EN	EN	EN	NA	Threatened	Threatened	Threatened	Threatened
badusa_corymbifera	LC	LC	LC	LC	Not Threatened	Not Threatened	Not Threatened	Not Threatened
baikiaea_robynsii	LC	LC	LC	NA	Not Threatened	Not Threatened	Not Threatened	Not Threatened
baikiaea_zenkeri	CR	CR	NA	NA	Threatened	Threatened	Threatened	Threatened
bakeridesia_gaumeri	LC	LC	LC	NA	Not Threatened	Not Threatened	Not Threatened	Not Threatened
bakeridesia_integerrima	LC	LC	LC	LC	Not Threatened	Not Threatened	Not Threatened	Not Threatened
bakeridesia_vulcanicola	EN	EN	NA	NA	Threatened	Threatened	Threatened	Threatened
balaka_tahitensis	LC	NA	NA	NA	Threatened	Threatened	Threatened	NA
balakata_luzonica	LC	LC	LC	NA	Not Threatened	Not Threatened	Not Threatened	Not Threatened
balanites_rotundifolia	LC	LC	LC	LC	Not Threatened	Not Threatened	Not Threatened	Not Threatened
balanops_microstachya	EN	EN	NA	NA	Threatened	Threatened	Threatened	NA
balanops_oliviformis	LC	LC	NA	NA	Not Threatened	Not Threatened	Not Threatened	NA
balanops_pachyphylla	LC	LC	LC	NA	Not Threatened	Not Threatened	Not Threatened	Not Threatened
balanops_pancheri	LC	LC	LC	LC	Not Threatened	Not Threatened	Not Threatened	Not Threatened
balanops_pedicellata	LC	LC	NA	NA	Not Threatened	Not Threatened	Not Threatened	Not Threatened
balanops_sparsifolia	LC	LC	LC	LC	Not Threatened	Not Threatened	Not Threatened	Not Threatened
balanops_vieillardii	LC	NA	NA	NA	Not Threatened	Not Threatened	Not Threatened	NA
baliospermum_angustifolium	CR	CR	NA	NA	Threatened	Threatened	Threatened	Threatened
baliospermum_bilobatum	CR	CR	NA	NA	Threatened	Threatened	Threatened	Threatened
balizia_pedicellaris	LC	LC	LC	LC	Not Threatened	Not Threatened	Not Threatened	Not Threatened
ballochia_atrovirgata	VU	VU	NA	NA	Not Threatened	Not Threatened	Not Threatened	NA
baloghia_buchholzii	LC	LC	LC	LC	Not Threatened	Not Threatened	Not Threatened	Not Threatened
baloghia_inophylla	LC	LC	LC	LC	Not Threatened	Not Threatened	Not Threatened	Not Threatened
baloghia_marmorata	VU	VU	NA	NA	Threatened	Threatened	Threatened	NA
baloghia_parviflora	LC	LC	LC	LC	Not Threatened	Not Threatened	Not Threatened	Not Threatened
balsamocitrus_camerunensis	VU	VU	NA	NA	Threatened	Threatened	Threatened	Threatened
balsamocitrus_dawei	VU	VU	NA	NA	Threatened	Threatened	Threatened	NA
banara_axilliflora	LC	LC	LC	NA	Not Threatened	Not Threatened	Not Threatened	Not Threatened
banara_boliviana	VU	VU	NA	NA	Threatened	Threatened	Threatened	NA
banara_brittonii	CR	CR	NA	NA	Threatened	Threatened	Threatened	Threatened
banara_domingensis	EN	EN	NA	NA	Threatened	Threatened	Threatened	Threatened
banara_glauca	LC	LC	LC	NA	Not Threatened	Not Threatened	Not Threatened	Not Threatened
banara_orinocensis	LC	LC	NA	NA	Threatened	Threatened	Threatened	NA
banara_portoricensis	EN	EN	NA	NA	Threatened	Threatened	Threatened	Threatened
banara_splendens	EN	EN	EN	NA	Threatened	Threatened	Threatened	Threatened
banara_umbraticola	EN	NA	NA	NA	Threatened	Threatened	Threatened	NA
banisteriopsis_arborea	EN	EN	NA	NA	Threatened	Threatened	Threatened	Threatened
banisteriopsis_malifolia	LC	LC	LC	LC	Not Threatened	Not Threatened	Not Threatened	Not Threatened
banksia_penicillata	LC	LC	LC	LC	Not Threatened	Not Threatened	Not Threatened	Not Threatened
banksia_spinulosa	LC	LC	LC	LC	Not Threatened	Not Threatened	Not Threatened	Not Threatened
baphia_acuminata	VU	VU	NA	NA	Threatened	Threatened	Threatened	Threatened
baphia_angolensis	VU	NA	NA	NA	Threatened	Threatened	Threatened	NA
baphia_bequaertii	LC	LC	LC	LC	Not Threatened	Not Threatened	Not Threatened	Not Threatened
baphia_chrysophylla	EN	NA	NA	NA	Threatened	Threatened	Threatened	NA
baphia_dewevrei	LC	LC	LC	LC	Not Threatened	Not Threatened	Not Threatened	Not Threatened
baphia_dubia	EN	EN	NA	NA	Threatened	Threatened	Threatened	Threatened
baphia_incerta	EN	EN	NA	NA	Threatened	Threatened	Threatened	Threatened
baphia_laurentii	LC	LC	LC	LC	Not Threatened	Not Threatened	Not Threatened	Not Threatened
baphia_mambillensis	EN	EN	NA	NA	Threatened	Threatened	Threatened	Threatened
baphia_multiflora	LC	LC	LC	LC	Not Threatened	Not Threatened	Not Threatened	Not Threatened
baphia_polyantha	LC	LC	LC	LC	Not Threatened	Not Threatened	Not Threatened	Not Threatened
baphia_punctulata	LC	LC	LC	LC	Not Threatened	Not Threatened	Not Threatened	Not Threatened
baphia_rosa	LC	LC	LC	NA	Not Threatened	Not Threatened	Not Threatened	Not Threatened
baphia_spathacea	LC	LC	LC	NA	Threatened	Threatened	Threatened	NA
barbacenia_longiscapa	EN	EN	EN	NA	Threatened	Threatened	Threatened	Threatened
barleria_mirabilis	LC	NA	NA	NA	Not Threatened	Not Threatened	Not Threatened	NA
barnadesia_corymbosa	LC	LC	LC	LC	Not Threatened	Not Threatened	Not Threatened	Not Threatened
barnadesia_parviflora	LC	LC	LC	LC	Not Threatened	Not Threatened	Not Threatened	Not Threatened
barnebya_dispar	LC	NA	NA	NA	Not Threatened	Not Threatened	Not Threatened	NA
barongia_lophandra	VU	NA	NA	NA	Not Threatened	Not Threatened	Not Threatened	NA
barringtonia_apiculata	LC	LC	LC	LC	Not Threatened	Not Threatened	Not Threatened	Not Threatened
barringtonia_ashtonii	VU	NA	NA	NA	Threatened	Threatened	Threatened	NA
barringtonia_augusta	VU	VU	NA	NA	Not Threatened	Not Threatened	Not Threatened	NA
barringtonia_calyptrata	LC	LC	LC	LC	Not Threatened	Not Threatened	Not Threatened	Not Threatened
barringtonia_calyptrocalyx	LC	LC	LC	LC	Not Threatened	Not Threatened	Not Threatened	Not Threatened
barringtonia_chantaranoi	VU	NA	NA	NA	Threatened	Threatened	Threatened	Threatened
barringtonia_curranii	LC	LC	LC	NA	Not Threatened	Not Threatened	Not Threatened	Not Threatened
barringtonia_edulis	LC	LC	LC	LC	Not Threatened	Not Threatened	Not Threatened	Not Threatened
barringtonia_filirachis	CR	NA	NA	NA	Threatened	Threatened	Threatened	Threatened
barringtonia_fusiformis	VU	VU	NA	NA	Threatened	Threatened	Threatened	NA
barringtonia_gigantostachya	LC	LC	LC	NA	Not Threatened	Not Threatened	Not Threatened	Not Threatened
barringtonia_hallieri	VU	VU	NA	NA	Threatened	Threatened	Threatened	NA
barringtonia_havilandii	VU	NA	NA	NA	Not Threatened	Not Threatened	Not Threatened	NA
barringtonia_integrifolia	VU	NA	NA	NA	Not Threatened	Not Threatened	Not Threatened	NA
barringtonia_khaoluangensis	EN	NA	NA	NA	Threatened	Threatened	Threatened	Threatened
barringtonia_lanceolata	LC	LC	LC	LC	Not Threatened	Not Threatened	Not Threatened	Not Threatened
barringtonia_longifolia	EN	EN	NA	NA	Threatened	Threatened	Threatened	Threatened
barringtonia_longipes	EN	EN	NA	NA	Threatened	Threatened	Threatened	NA
barringtonia_longisepala	VU	VU	NA	NA	Threatened	Threatened	Threatened	NA
barringtonia_lumina	LC	LC	NA	NA	Not Threatened	Not Threatened	Not Threatened	NA
barringtonia_macrocarpa	LC	LC	LC	NA	Not Threatened	Not Threatened	Not Threatened	Not Threatened
barringtonia_macrostachya	LC	LC	LC	LC	Not Threatened	Not Threatened	Not Threatened	Not Threatened
barringtonia_magnifolia	VU	VU	NA	NA	Threatened	Threatened	Threatened	Threatened
barringtonia_monticola	EN	NA	NA	NA	Threatened	Threatened	Threatened	NA
barringtonia_neocaledonica	VU	VU	NA	NA	Threatened	Threatened	Threatened	NA
barringtonia_niedenzuana	LC	LC	LC	LC	Not Threatened	Not Threatened	Not Threatened	Not Threatened
barringtonia_norshamiae	EN	NA	NA	NA	Threatened	Threatened	Threatened	Threatened
barringtonia_novae-hiberniae	LC	LC	LC	LC	Not Threatened	Not Threatened	Not Threatened	Not Threatened
barringtonia_papeh	LC	LC	NA	NA	Not Threatened	Not Threatened	Not Threatened	NA
barringtonia_papuana	LC	NA	NA	NA	Not Threatened	Not Threatened	Not Threatened	NA
barringtonia_pauciflora	VU	VU	NA	NA	Threatened	Threatened	Threatened	Threatened
barringtonia_pendula	LC	LC	LC	LC	Not Threatened	Not Threatened	Not Threatened	Not Threatened
barringtonia_procera	LC	LC	LC	LC	Not Threatened	Not Threatened	Not Threatened	Not Threatened
barringtonia_pterita	VU	VU	NA	NA	Threatened	Threatened	Threatened	Threatened
barringtonia_revoluta	VU	NA	NA	NA	Not Threatened	Not Threatened	Not Threatened	NA
barringtonia_rimata	VU	NA	NA	NA	Threatened	Threatened	Threatened	Threatened
barringtonia_samoensis	LC	LC	LC	LC	Not Threatened	Not Threatened	Not Threatened	Not Threatened
barringtonia_sarcostachys	LC	LC	NA	NA	Not Threatened	Not Threatened	Not Threatened	NA
barringtonia_schmidtii	VU	VU	NA	NA	Threatened	Threatened	Threatened	Threatened
barringtonia_scortechinii	LC	LC	LC	NA	Not Threatened	Not Threatened	Not Threatened	Not Threatened
barteria_dewevrei	LC	LC	LC	LC	Not Threatened	Not Threatened	Not Threatened	Not Threatened
barteria_solida	LC	LC	LC	LC	Not Threatened	Not Threatened	Not Threatened	Not Threatened
basananthe_berberoides	VU	VU	NA	NA	Threatened	Threatened	Threatened	Threatened
bastardiopsis_densiflora	LC	LC	LC	LC	Not Threatened	Not Threatened	Not Threatened	Not Threatened
bastardiopsis_grewiifolia	CR	CR	NA	NA	Threatened	Threatened	Threatened	Threatened
bastardiopsis_myrianthus	LC	LC	LC	NA	Not Threatened	Not Threatened	Not Threatened	Not Threatened
bastardiopsis_yaracuyensis	LC	LC	NA	NA	Threatened	Threatened	Threatened	NA
bathysa_australis	LC	LC	LC	LC	Not Threatened	Not Threatened	Not Threatened	Not Threatened
bathysa_bathysoides	LC	LC	LC	LC	Not Threatened	Not Threatened	Not Threatened	Not Threatened
bathysa_sylvestrae	EN	EN	EN	NA	Threatened	Threatened	Threatened	Threatened
bauhinia_acreana	LC	LC	LC	LC	Not Threatened	Not Threatened	Not Threatened	Not Threatened
bauhinia_acuruana	LC	LC	LC	LC	Not Threatened	Not Threatened	Not Threatened	Not Threatened
bauhinia_affinis	LC	LC	NA	NA	Not Threatened	Not Threatened	Not Threatened	NA
bauhinia_arborea	LC	LC	LC	LC	Not Threatened	Not Threatened	Not Threatened	Not Threatened
bauhinia_ayabacensis	EN	EN	NA	NA	Threatened	Threatened	Threatened	Threatened
bauhinia_bicolor	LC	LC	LC	NA	Not Threatened	Not Threatened	Not Threatened	NA
bauhinia_chapulhuacania	EN	EN	EN	NA	Threatened	Threatened	Threatened	Threatened
bauhinia_cinnamomea	LC	LC	LC	LC	Not Threatened	Not Threatened	Not Threatened	Not Threatened
bauhinia_coclensis	CR	CR	NA	NA	Threatened	Threatened	Threatened	Threatened
bauhinia_conwayi	LC	LC	LC	LC	Not Threatened	Not Threatened	Not Threatened	Not Threatened
bauhinia_cookii	LC	LC	LC	NA	Not Threatened	Not Threatened	Not Threatened	Not Threatened
bauhinia_corniculata	LC	LC	LC	LC	Not Threatened	Not Threatened	Not Threatened	Not Threatened
bauhinia_dipetala	LC	LC	LC	NA	Not Threatened	Not Threatened	Not Threatened	Not Threatened
bauhinia_eilertsii	LC	LC	LC	NA	Not Threatened	Not Threatened	Not Threatened	Not Threatened
bauhinia_ellenbeckii	LC	LC	LC	NA	Not Threatened	Not Threatened	Not Threatened	Not Threatened
bauhinia_erythrocalyx	LC	LC	LC	NA	Not Threatened	Not Threatened	Not Threatened	Not Threatened
bauhinia_gardneri	LC	LC	LC	LC	Not Threatened	Not Threatened	Not Threatened	Not Threatened
bauhinia_geniculata	EN	EN	NA	NA	Threatened	Threatened	Threatened	Threatened
bauhinia_hagenbeckii	LC	LC	LC	LC	Not Threatened	Not Threatened	Not Threatened	Not Threatened
bauhinia_jenningsii	LC	LC	LC	LC	Not Threatened	Not Threatened	Not Threatened	Not Threatened
bauhinia_leptantha	VU	VU	NA	NA	Threatened	Threatened	Threatened	Threatened
bauhinia_lunarioides	LC	LC	LC	NA	Not Threatened	Not Threatened	Not Threatened	Not Threatened
bauhinia_macranthera	LC	LC	LC	LC	Not Threatened	Not Threatened	Not Threatened	Not Threatened
bauhinia_mendoncae	EN	NA	NA	NA	Threatened	Threatened	Threatened	NA
bauhinia_mollis	LC	LC	LC	LC	Not Threatened	Not Threatened	Not Threatened	Not Threatened
bauhinia_monandra	LC	LC	LC	LC	Not Threatened	Not Threatened	Not Threatened	Not Threatened
bauhinia_multinervia	LC	LC	LC	LC	Not Threatened	Not Threatened	Not Threatened	Not Threatened
bauhinia_pansamalana	EN	EN	NA	NA	Threatened	Threatened	Threatened	Threatened
bauhinia_platypetala	LC	LC	LC	LC	Not Threatened	Not Threatened	Not Threatened	Not Threatened
bauhinia_prainiana	CR	CR	NA	NA	Threatened	Threatened	Threatened	Threatened
bauhinia_pringlei	LC	LC	LC	NA	Not Threatened	Not Threatened	Not Threatened	NA
bauhinia_racemosa	LC	LC	LC	LC	Not Threatened	Not Threatened	Not Threatened	Not Threatened
bauhinia_richardiana	CR	CR	NA	NA	Threatened	Threatened	Threatened	Threatened
bauhinia_rubeleruziana	LC	LC	LC	NA	Not Threatened	Not Threatened	Not Threatened	NA
bauhinia_saccocalyx	LC	LC	LC	NA	Not Threatened	Not Threatened	Not Threatened	Not Threatened
bauhinia_subrotundifolia	LC	LC	LC	NA	Not Threatened	Not Threatened	Not Threatened	Not Threatened
bauhinia_tuichiensis	EN	EN	EN	NA	Threatened	Threatened	Threatened	Threatened
bauhinia_uruguayensis	LC	LC	LC	NA	Not Threatened	Not Threatened	Not Threatened	Not Threatened
bauhinia_viridescens	LC	LC	LC	NA	Not Threatened	Not Threatened	Not Threatened	Not Threatened
bauhinia_weberbaueri	LC	LC	NA	NA	Not Threatened	Not Threatened	Not Threatened	NA
bauhinia_wunderlinii	VU	VU	NA	NA	Threatened	Threatened	Threatened	Threatened
beaucarnea_guatemalensis	EN	NA	NA	NA	Threatened	Threatened	Threatened	NA
beauprea_asplenioides	EN	EN	NA	NA	Threatened	Threatened	Threatened	NA
beauprea_balansae	EN	NA	NA	NA	Threatened	Threatened	Threatened	Threatened
beauprea_comptonii	LC	LC	LC	NA	Not Threatened	Not Threatened	Not Threatened	Not Threatened
beauprea_filipes	LC	LC	LC	NA	Not Threatened	Not Threatened	Not Threatened	Not Threatened
beauprea_montana	LC	LC	LC	NA	Not Threatened	Not Threatened	Not Threatened	Not Threatened
beauprea_pancheri	LC	LC	LC	LC	Not Threatened	Not Threatened	Not Threatened	Not Threatened
beauprea_spathulifolia	LC	LC	LC	NA	Not Threatened	Not Threatened	Not Threatened	Not Threatened
beautempsia_avicenniifolia	LC	LC	LC	LC	Not Threatened	Not Threatened	Not Threatened	Not Threatened
beilschmiedia_acuta	VU	NA	NA	NA	Threatened	Threatened	Threatened	Threatened
beilschmiedia_angustifolia	EN	EN	NA	NA	Threatened	Threatened	Threatened	NA
beilschmiedia_auriculata	EN	EN	NA	NA	Threatened	Threatened	Threatened	Threatened
beilschmiedia_baotingensis	CR	CR	NA	NA	Threatened	Threatened	Threatened	Threatened
beilschmiedia_berteroana	EN	NA	NA	NA	Threatened	Threatened	Threatened	NA
beilschmiedia_brachythyrsa	EN	EN	NA	NA	Threatened	Threatened	Threatened	Threatened
beilschmiedia_brevifolia	CR	CR	NA	NA	Threatened	Threatened	Threatened	Threatened
beilschmiedia_brevipaniculata	LC	LC	NA	NA	Not Threatened	Not Threatened	Not Threatened	NA
beilschmiedia_brunnea	LC	LC	LC	LC	Not Threatened	Not Threatened	Not Threatened	Not Threatened
[truncated: 19,698 more rows]
