# Supplementary material for: Global Estimation and Mapping of the Conservation Status of Tree Species Using Artificial Intelligence
Source: Front Plant Sci. 2022 Apr 29;13:839792. doi: 10.3389/fpls.2022.839792 (PMC9100559; doi:10.3389/fpls.2022.839792)
Supplement: Supplementary file 4 [file Table_3.xlsx]

## Sheet: assessments_per_family
Family	N. of species	N. of species in IUCN Red List	N. of species predicted in this study	N. threatened sp.	N. not threatened sp.
Acanthaceae	323	29	17	18	28
Achariaceae	391	60	53	39	74
Achatocarpaceae	282	5	3	4	4
Actinidiaceae	421	102	38	63	77
Adoxaceae	381	54	45	32	67
Aextoxicaceae	275	1	0	0	1
Akaniaceae	276	1	1	1	1
Alseuosmiaceae	276	2	0	0	2
Altingiaceae	289	10	3	4	9
Alzateaceae	275	1	0	0	1
Amaranthaceae	299	14	6	9	11
Amborellaceae	275	1	0	0	1
Amphorogynaceae	277	0	3	1	2
Anacardiaceae	974	353	260	233	380
Anisophylleaceae	330	30	23	33	20
Annonaceae	1948	943	509	688	764
Aphanopetalaceae	275	0	0	0	0
Aphloiaceae	275	1	0	0	1
Apiaceae	286	7	5	0	12
Apocynaceae	904	338	246	199	385
Aptandraceae	305	16	13	12	17
Aquifoliaceae	703	285	111	164	232
Araliaceae	1354	414	488	487	415
Araucariaceae	312	36	2	26	12
Arecaceae	1504	549	568	607	510
Argophyllaceae	278	1	2	2	1
Aristolochiaceae	277	0	0	0	0
Asparagaceae	391	78	35	60	53
Asphodelaceae	322	27	21	11	37
Asteraceae	955	382	241	313	310
Asteropeiaceae	287	12	0	6	6
Atherospermataceae	289	8	7	1	14
Balanopaceae	283	2	7	1	8
Barbeyaceae	275	1	0	0	1
Berberidaceae	311	17	13	11	19
Betulaceae	427	101	29	29	101
Bignoniaceae	643	171	179	181	169
Bixaceae	279	4	1	0	5
Bonnetiaceae	292	13	5	5	13
Boraginaceae	275	0	1	1	0
Borthwickiaceae	275	0	1	1	0
Brassicaceae	275	0	0	0	0
Brunelliaceae	329	35	17	29	23
Burseraceae	923	381	210	241	350
Buxaceae	328	24	28	33	19
Cactaceae	464	168	6	38	136
Calophyllaceae	602	132	140	160	112
Calycanthaceae	278	2	2	1	3
Campanulaceae	328	26	23	47	2
Canellaceae	295	16	5	16	5
Cannabaceae	371	67	23	11	79
Capparaceae	481	102	87	61	128
Caprifoliaceae	281	4	1	1	4
Cardiopteridaceae	310	15	19	9	25
Caricaceae	303	13	12	5	20
Caryocaraceae	300	12	13	7	18
Casuarinaceae	324	23	25	8	40
Celastraceae	848	277	218	200	295
Centroplacaceae	281	6	1	3	4
Cephalotaxaceae	282	7	0	3	4
Cercidiphyllaceae	276	2	0	0	2
Cervantesiaceae	289	8	7	7	8
Chloranthaceae	322	28	18	12	34
Chrysobalanaceae	791	184	230	168	246
Cleomaceae	277	1	1	0	2
Clethraceae	350	47	29	32	44
Clusiaceae	987	346	281	256	371
Cochlospermaceae	282	6	2	1	7
Columelliaceae	277	1	2	1	2
Combretaceae	593	173	110	71	212
Connaraceae	344	31	35	21	45
Convolvulaceae	292	9	5	5	9
Cordiaceae	509	129	70	91	108
Coriariaceae	275	1	0	0	1
Cornaceae	356	46	20	15	51
Corynocarpaceae	279	1	4	0	5
Coulaceae	277	2	1	0	3
Crassulaceae	275	0	1	0	1
Crossosomataceae	275	0	1	1	0
Crypteroniaceae	286	2	9	7	4
Ctenolophonaceae	276	2	0	1	1
Cucurbitaceae	275	1	0	1	0
Cunoniaceae	548	198	67	90	175
Cupressaceae	414	122	3	43	82
Curtisiaceae	275	1	0	0	1
Cyrillaceae	276	1	1	0	2
Daphniphyllaceae	299	9	15	11	13
Dasypogonaceae	275	1	0	0	1
Degeneriaceae	276	2	0	0	2
Dichapetalaceae	360	51	35	40	46
Didiereaceae	286	12	0	5	7
Didymelaceae	276	2	0	0	2
Diegodendraceae	275	1	0	1	0
Dilleniaceae	370	55	35	39	51
Dipentodontaceae	292	11	7	6	12
Dipterocarpaceae	794	475	36	373	138
Dirachmaceae	276	2	0	2	0
Ebenaceae	1016	335	308	318	325
Ehretiaceae	369	52	33	39	46
Elaeagnaceae	341	20	29	22	27
Elaeocarpaceae	928	235	292	251	276
Ericaceae	750	170	250	134	286
Erythropalaceae	312	19	18	5	32
Erythroxylaceae	429	76	73	55	94
Escalloniaceae	321	15	26	15	26
Eucommiaceae	275	1	0	1	0
Euphorbiaceae	2249	1012	838	757	1093
Euphroniaceae	277	1	2	0	3
Eupomatiaceae	276	1	1	0	2
Eupteleaceae	276	2	0	0	2
Fabaceae	5483	3004	1886	1765	3125
Fagaceae	1189	443	363	325	481
Fouquieriaceae	284	9	1	7	3
Francoaceae	277	2	1	1	2
Garryaceae	296	17	4	5	16
Gentianaceae	385	31	61	51	41
Geraniaceae	275	1	0	1	0
Gerrardinaceae	275	1	0	0	1
Gesneriaceae	337	21	33	35	19
Ginkgoaceae	275	1	0	1	0
Gnetaceae	277	2	0	0	2
Gomortegaceae	275	1	0	1	0
Goodeniaceae	286	5	7	6	6
Goupiaceae	276	1	0	0	1
Griseliniaceae	276	0	2	0	2
Grossulariaceae	283	3	6	5	4
Gyrostemonaceae	278	4	0	1	3
Haloragaceae	276	1	1	0	2
Hamamelidaceae	345	35	34	25	44
Heliotropiaceae	306	19	10	9	20
Helwingiaceae	277	2	1	0	3
Hernandiaceae	304	18	8	11	15
Himantandraceae	275	1	0	0	1
Hoplestigmataceae	276	1	1	1	1
Huaceae	278	1	3	2	2
Humiriaceae	334	58	0	9	49
Hydrangeaceae	292	10	4	3	11
Hypericaceae	367	63	24	20	67
Icacinaceae	307	15	16	15	16
Irvingiaceae	284	6	3	0	9
Iteaceae	287	7	6	2	11
Ixerbaceae	275	0	1	0	1
Ixonanthaceae	293	8	11	4	15
Juglandaceae	334	41	14	18	37
Kirkiaceae	280	5	1	2	4
Koeberliniaceae	275	1	0	0	1
Lacistemataceae	288	9	5	0	14
Lamiaceae	838	383	150	208	325
Lauraceae	3121	1721	796	1367	1150
Lecythidaceae	632	201	145	167	179
Lepidobotryaceae	276	2	0	0	2
Linaceae	291	10	7	2	15
Loasaceae	277	1	0	0	1
Loganiaceae	373	48	37	23	62
Loranthaceae	278	3	1	1	3
Lythraceae	356	32	39	30	41
Magnoliaceae	586	211	71	183	99
Malpighiaceae	564	148	125	85	188
Malvaceae	2104	992	651	828	815
Marcgraviaceae	275	0	1	0	1
Medusagynaceae	275	1	0	1	0
Melastomataceae	1994	899	642	681	860
Meliaceae	925	405	187	289	303
Melianthaceae	283	6	3	2	7
Menispermaceae	306	20	10	7	23
Metteniusaceae	327	29	23	23	29
Monimiaceae	394	75	38	54	59
Montiniaceae	277	3	0	0	3
Moraceae	1226	433	419	238	614
Moringaceae	286	6	6	5	7
Muntingiaceae	276	0	2	1	1
Myodocarpaceae	289	0	15	1	14
Myricaceae	306	12	18	7	23
Myristicaceae	751	317	143	200	260
Myrtaceae	4510	2110	1479	1717	1872
Namaceae	275	1	0	0	1
Nanodeaceae	276	0	1	0	1
Nothofagaceae	311	37	0	11	26
Nyctaginaceae	427	57	67	40	84
Nyssaceae	307	11	15	12	14
Ochnaceae	554	125	122	91	156
Octoknemaceae	286	5	7	9	3
Olacaceae	305	19	9	5	23
Oleaceae	675	216	152	158	210
Onagraceae	285	7	4	3	8
Oncothecaceae	276	2	0	0	2
Opiliaceae	295	10	10	5	15
Oxalidaceae	291	4	11	5	10
Pandaceae	290	5	11	3	13
Pandanaceae	657	157	166	237	86
Papaveraceae	284	7	2	5	4
Paracryphiaceae	299	18	7	6	19
Passifloraceae	306	15	17	8	24
Paulowniaceae	281	1	6	1	6
Pedaliaceae	282	5	3	3	5
Peltantheraceae	275	0	1	0	1
Penaeaceae	286	7	3	3	7
Pennantiaceae	278	2	2	1	3
Pentaphylacaceae	718	168	205	202	171
Peraceae	326	27	20	20	27
Peridiscaceae	283	4	5	4	5
Petenaeaceae	275	1	0	1	0
Phellinaceae	284	6	3	2	7
Phyllanthaceae	1245	366	513	355	524
Phyllocladaceae	278	4	0	0	4
Phyllonomaceae	277	1	2	1	2
Physenaceae	276	2	0	0	2
Phytolaccaceae	282	3	5	1	7
Picramniaceae	317	24	15	17	22
Picrodendraceae	339	29	33	25	37
Pinaceae	497	223	0	57	166
Piperaceae	441	57	93	57	93
Pittosporaceae	414	74	54	54	74
Plantaginaceae	276	2	0	1	1
Platanaceae	282	6	2	2	6
Plocospermataceae	275	1	0	0	1
Plumbaginaceae	275	1	0	1	0
Poaceae	275	0	1	1	0
Podocarpaceae	427	144	6	52	98
Polemoniaceae	279	1	4	3	2
Polygalaceae	430	41	102	69	74
Polygonaceae	465	72	107	74	105
Primulaceae	1153	353	419	410	362
Proteaceae	712	333	92	133	292
Pteleocarpaceae	275	1	0	0	1
Putranjivaceae	477	64	115	98	81
Quiinaceae	324	18	25	11	32
Quillajaceae	276	1	0	0	1
Rhabdodendraceae	276	1	1	1	1
Rhamnaceae	554	156	94	78	172
Rhizophoraceae	403	70	45	59	56
Rosaceae	1242	449	313	325	437
Rousseaceae	285	4	4	4	4
Rubiaceae	4838	1948	1977	1919	2006
Rutaceae	1142	436	352	357	431
Sabiaceae	394	47	66	53	60
Salicaceae	1125	432	284	289	427
Salvadoraceae	283	5	3	1	7
Santalaceae	302	13	13	12	14
Sapindaceae	1498	674	410	408	676
Sapotaceae	1528	707	403	590	520
Sarcolaenaceae	341	67	0	47	20
Schisandraceae	307	13	20	14	19
Schlegeliaceae	284	3	7	5	5
Schoepfiaceae	292	13	3	4	12
Sciadopityaceae	275	1	0	0	1
Scrophulariaceae	339	36	28	15	49
Simaroubaceae	350	36	28	29	35
Siparunaceae	323	34	15	10	39
Sladeniaceae	277	1	1	0	2
Solanaceae	648	215	143	89	269
Sphaerosepalaceae	294	20	0	14	6
Stachyuraceae	278	2	1	0	3
Staphyleaceae	312	18	2	4	16
Stemonuraceae	352	36	35	37	34
Stilbaceae	291	14	3	3	14
Stixaceae	283	6	3	4	5
Strasburgeriaceae	275	1	0	0	1
Strelitziaceae	276	2	0	0	2
Strombosiaceae	296	6	14	6	14
Styracaceae	402	51	61	53	59
Surianaceae	279	5	0	2	3
Symplocaceae	547	135	98	121	112
Tamaricaceae	319	19	22	6	35
Tapisciaceae	280	5	1	3	3
Taxaceae	298	21	0	14	7
Tetramelaceae	276	2	0	0	2
Tetrameristaceae	277	2	1	2	1
Theaceae	485	144	39	78	105
Thomandersiaceae	276	1	1	0	2
Thymelaeaceae	497	110	100	129	81
Ticodendraceae	275	1	0	0	1
Torricelliaceae	285	9	2	6	5
Trigoniaceae	281	3	4	3	4
Trimeniaceae	279	2	1	0	3
Trochodendraceae	276	0	2	0	2
Turneraceae	281	6	0	2	4
Ulmaceae	318	29	13	14	28
Urticaceae	573	149	128	69	208
Velloziaceae	280	3	3	3	3
Verbenaceae	369	51	43	42	52
Violaceae	426	77	71	47	101
Vitaceae	293	9	10	2	17
Vochysiaceae	493	98	96	74	120
Wightiaceae	276	0	2	0	2
Winteraceae	307	7	24	13	18
Ximeniaceae	282	6	1	3	4
Zygophyllaceae	296	14	5	4	15
Table S3. Summary of the number of tree species per family, including those listed in the IUCN Red List and those predicted in this study.
