# Supplementary material for: Global Estimation and Mapping of the Conservation Status of Tree Species Using Artificial Intelligence
Source: Front Plant Sci. 2022 Apr 29;13:839792. doi: 10.3389/fpls.2022.839792 (PMC9100559; doi:10.3389/fpls.2022.839792)
Supplement: Supplementary file 5 [file Table_4.xlsx]

## Sheet: assessments_per_order
Order	N. of species	N. of species in IUCN Red List	N. of species predicted in this study	N. threatened sp.	N. not threatened sp.
Amborellales	275	1	0	0	1
Apiales	1538	506	568	549	525
Aquifoliales	823	339	168	211	296
Arecales	1505	550	568	607	511
Asparagales	439	105	56	71	90
Asterales	1048	426	280	374	332
Austrobaileyales	312	15	21	14	22
Berberidopsidales	275	1	0	0	1
Boraginales	640	202	115	141	176
Brassicales	552	139	114	79	174
Bruniales	277	1	2	1	2
Buxales	330	26	28	33	21
Canellales	328	23	29	29	23
Caryophyllales	924	366	217	185	398
Celastrales	850	279	218	200	297
Chloranthales	322	28	18	12	34
Cornales	411	69	39	30	78
Crossosomatales	320	22	5	5	22
Cucurbitales	339	35	27	34	28
Dilleniales	370	55	35	39	51
Dipsacales	388	58	46	33	71
Ericales	5286	2427	2004	2180	2251
Escalloniales	321	15	26	15	26
Fabales	5646	3051	1988	1836	3203
Fagales	1522	658	449	398	709
Garryales	297	18	4	6	16
Gentianales	5679	2366	2321	2192	2495
Geraniales	287	9	4	4	9
Ginkgoales	275	1	0	1	0
Gnetales	277	2	0	0	2
Huerteales	300	18	8	10	16
Icacinales	309	17	16	15	18
Lamiales	1930	934	625	670	889
Laurales	3340	1859	866	1445	1280
Magnoliales	2742	1475	724	1071	1128
Malpighiales	7551	3438	3113	2624	3927
Malvales	2950	1675	792	1394	1073
Metteniusales	327	29	23	23	29
Myrtales	6886	3329	2382	2586	3125
Oxalidales	1348	504	425	398	531
Pandanales	663	160	169	240	89
Paracryphiales	299	18	7	6	19
Picramniales	317	24	15	17	22
Pinales	865	558	11	195	374
Piperales	444	57	93	57	93
Poales	275	0	1	1	0
Proteales	840	386	160	188	358
Ranunculales	355	46	25	23	48
Rosales	2984	1306	1019	759	1566
Santalales	510	120	101	70	151
Sapindales	4448	2290	1448	1559	2179
Saxifragales	422	71	71	51	91
Solanales	669	227	148	94	281
Trochodendrales	276	0	2	0	2
Vitales	293	9	10	2	17
Zingiberales	276	2	0	0	2
Zygophyllales	296	14	5	4	15
Table S4. Summary of the number of tree species per order, including those listed in the IUCN Red List and those predicted in this study.
