# Supplementary material for: Global Estimation and Mapping of the Conservation Status of Tree Species Using Artificial Intelligence
Source: Front Plant Sci. 2022 Apr 29;13:839792. doi: 10.3389/fpls.2022.839792 (PMC9100559; doi:10.3389/fpls.2022.839792)
Supplement: Supplementary file 6 [file Table_5.xlsx]

## Sheet: biome_stats_merged
Biome	N. of tree species	N. of threatened species	percentage
biome_1	42744	17749	0.415
biome_7	15361	2772	0.18
biome_2	14148	4070	0.288
biome_14	9190	1648	0.179
biome_13	8855	1427	0.161
biome_10	7635	1205	0.158
biome_4	5693	788	0.138
biome_3	5107	1530	0.3
biome_5	3733	456	0.122
biome_8	3490	432	0.124
biome_12	3149	445	0.141
biome_9	2548	227	0.089
biome_98	982	29	0.03
biome_6	427	29	0.068
biome_11	277	14	0.051
biome_99	173	4	0.023
Tables S5. number of tree species and fraction of threatened species for each biome (see main text for details)
