# Supplementary material for: Global Estimation and Mapping of the Conservation Status of Tree Species Using Artificial Intelligence
Source: Front Plant Sci. 2022 Apr 29;13:839792. doi: 10.3389/fpls.2022.839792 (PMC9100559; doi:10.3389/fpls.2022.839792)
Supplement: Supplementary file 7 [file Table_6.xlsx]

## Sheet: country_data_merged
Country	iso_a2	N. tree species	n. assessed species	n. threatened species	n. not threatened species
Afghanistan	AF	95	95	7	88
Åland Islands	AX	32	32	1	31
Albania	AL	101	100	2	98
Algeria	DZ	166	166	15	151
American Samoa	AS	46	41	0	41
Andorra	AD	41	41	1	40
Angola	AO	931	931	67	864
Anguilla	AI	11	11	1	10
Antigua & Barbuda	AG	89	89	1	88
Argentina	AR	1093	1090	94	996
Armenia	AM	142	142	23	119
Aruba	AW	22	22	1	21
Australia	AU	4037	4019	499	3520
Austria	AT	248	248	18	230
Azerbaijan	AZ	135	135	15	120
Bahamas	BS	340	339	42	297
Bahrain	BH	12	12	0	12
Bangladesh	BD	373	370	42	328
Barbados	BB	127	127	5	122
Belarus	BY	101	101	2	99
Belgium	BE	360	360	28	332
Belize	BZ	1244	1243	126	1117
Benin	BJ	808	808	54	754
Bermuda	BM	35	35	5	30
Bhutan	BT	350	349	34	315
Bolivia	BO	3955	3950	519	3431
Bosnia & Herzegovina	BA	101	101	2	99
Botswana	BW	381	380	2	378
Brazil	BR	9995	9941	2397	7544
British Indian Ocean Territory	IO	15	15	0	15
British Virgin Islands	VG	91	91	5	86
Brunei	BN	1519	1519	314	1205
Bulgaria	BG	141	141	7	134
Burkina Faso	BF	391	391	13	378
Burundi	BI	410	410	32	378
Cambodia	KH	715	715	128	587
Cameroon	CM	2139	2137	552	1585
Canada	CA	954	953	94	859
Cape Verde	CV	80	80	5	75
Caribbean Netherlands	BQ	208	208	12	196
Cayman Islands	KY	105	105	9	96
Central African Republic	CF	789	789	72	717
Chad	TD	211	211	9	202
Chile	CL	296	292	46	246
China	CN	4545	4530	1205	3325
Christmas Island	CX	76	76	4	72
Cocos (Keeling) Islands	CC	15	15	0	15
Colombia	CO	7612	7584	1218	6366
Comoros	KM	190	190	44	146
Congo - Brazzaville	CG	879	879	132	747
Congo - Kinshasa	CD	2022	2022	418	1604
Cook Islands	CK	104	101	17	84
Costa Rica	CR	3174	3168	601	2567
Côte d’Ivoire	CI	1315	1312	206	1106
Croatia	HR	185	185	6	179
Cuba	CU	1310	1304	489	815
Curaçao	CW	118	118	5	113
Cyprus	CY	115	115	7	108
Czechia	CZ	201	201	14	187
Denmark	DK	208	208	9	199
Djibouti	DJ	98	98	3	95
Dominica	DM	360	359	53	306
Dominican Republic	DO	1119	1116	393	723
Ecuador	EC	4910	4896	927	3969
Egypt	EG	156	155	9	146
El Salvador	SV	1147	1145	142	1003
Equatorial Guinea	GQ	1008	1006	164	842
Eritrea	ER	70	70	2	68
Estonia	EE	275	275	12	263
Eswatini	SZ	466	466	6	460
Ethiopia	ET	672	670	73	597
Falkland Islands	FK	1	1	0	1
Faroe Islands	FO	2	2	0	2
Fiji	FJ	554	497	181	316
Finland	FI	179	179	10	169
France	FR	712	711	64	647
French Guiana	GF	2085	2074	161	1913
French Polynesia	PF	434	375	96	279
French Southern Territories	TF	43	43	2	41
Gabon	GA	1767	1767	464	1303
Gambia	GM	131	131	4	127
Georgia	GE	253	253	20	233
Germany	DE	667	667	62	605
Ghana	GH	1173	1172	163	1009
Gibraltar	GI	1	1	0	1
Greece	GR	271	270	21	249
Greenland	GL	9	9	0	9
Grenada	GD	51	51	1	50
Guadeloupe	GP	461	458	55	403
Guam	GU	95	94	19	75
Guatemala	GT	2010	2008	428	1580
Guernsey	GG	3	3	1	2
Guinea	GN	895	895	119	776
Guinea-Bissau	GW	261	261	11	250
Guyana	GY	2542	2504	225	2279
Haiti	HT	694	691	253	438
Honduras	HN	1772	1770	251	1519
Hong Kong SAR China	HK	461	460	29	431
Hungary	HU	124	124	8	116
Iceland	IS	25	25	0	25
India	IN	1814	1806	442	1364
Indonesia	ID	6088	6033	1817	4216
Iran	IR	160	160	9	151
Iraq	IQ	54	54	0	54
Ireland	IE	179	179	21	158
Isle of Man	IM	74	74	4	70
Israel	IL	164	164	6	158
Italy	IT	429	429	33	396
Jamaica	JM	1528	1525	595	930
Japan	JP	900	879	55	824
Jersey	JE	5	5	0	5
Jordan	JO	75	75	0	75
Kazakhstan	KZ	126	126	8	118
Kenya	KE	1184	1183	206	977
Kiribati	KI	16	16	0	16
Kuwait	KW	17	17	0	17
Kyrgyzstan	KG	65	65	7	58
Laos	LA	1037	1036	186	850
Latvia	LV	189	189	8	181
Lebanon	LB	101	101	4	97
Lesotho	LS	57	57	1	56
Liberia	LR	722	721	137	584
Libya	LY	42	42	2	40
Liechtenstein	LI	43	43	0	43
Lithuania	LT	71	71	1	70
Luxembourg	LU	199	199	11	188
Macao SAR China	MO	57	57	1	56
Madagascar	MG	3335	3332	1893	1439
Malawi	MW	695	693	31	662
Malaysia	MY	5033	5019	1689	3330
Maldives	MV	57	57	2	55
Mali	ML	333	333	14	319
Malta	MT	39	39	0	39
Marshall Islands	MH	18	18	0	18
Martinique	MQ	274	273	30	243
Mauritania	MR	98	98	2	96
Mauritius	MU	329	320	131	189
Mexico	MX	4448	4440	1278	3162
Micronesia (Federated States of)	FM	166	162	36	126
Moldova	MD	63	63	3	60
Mongolia	MN	132	132	12	120
Montenegro	ME	123	123	1	122
Montserrat	MS	38	38	1	37
Morocco	MA	193	193	13	180
Mozambique	MZ	1216	1216	139	1077
Myanmar (Burma)	MM	900	898	104	794
Namibia	NA	434	434	7	427
Nauru	NR	15	15	0	15
Nepal	NP	416	415	28	387
Netherlands	NL	463	460	35	425
New Caledonia	NC	1541	1536	494	1042
New Zealand	NZ	1796	1788	231	1557
Nicaragua	NI	1907	1905	179	1726
Niger	NE	196	196	5	191
Nigeria	NG	1065	1065	113	952
Niue	NU	45	41	2	39
Norfolk Island	NF	5	4	2	2
North Korea	KP	179	179	4	175
North Macedonia	MK	85	85	1	84
Northern Mariana Islands	MP	77	76	17	59
Norway	NO	609	609	58	551
Oman	OM	117	117	9	108
Pakistan	PK	257	257	24	233
Palau	PW	166	158	23	135
Palestinian Territories	PS	74	74	0	74
Panama	PA	3111	3109	564	2545
Papua New Guinea	PG	3005	2988	841	2147
Paraguay	PY	960	959	78	881
Peru	PE	5772	5759	1183	4576
Philippines	PH	1978	1971	560	1411
Pitcairn Islands	PN	29	28	5	23
Poland	PL	271	271	20	251
Portugal	PT	408	404	32	372
Puerto Rico	PR	947	944	193	751
Qatar	QA	9	9	0	9
Réunion	RE	406	403	101	302
Romania	RO	129	129	4	125
Russia	RU	414	414	30	384
Rwanda	RW	343	342	36	306
Saint Martin (French part)	MF	19	19	2	17
Samoa	WS	244	189	13	176
São Tomé & Príncipe	ST	261	260	41	219
Saudi Arabia	SA	120	120	6	114
Senegal	SN	404	404	20	384
Serbia	RS	118	118	4	114
Seychelles	SC	140	137	24	113
Sierra Leone	SL	451	451	57	394
Singapore	SG	667	661	69	592
Sint Maarten	SX	13	13	1	12
Slovakia	SK	150	150	8	142
Slovenia	SI	135	135	4	131
Solomon Islands	SB	506	492	92	400
Somalia	SO	364	364	54	310
South Georgia & South Sandwich Islands	GS	1	1	1	0
South Korea	KR	375	375	14	361
South Sudan	SS	50	50	7	43
Spain	ES	1037	1031	92	939
Sri Lanka	LK	792	790	334	456
St. Barthélemy	BL	107	107	5	102
St. Helena	SH	7	6	2	4
St. Kitts & Nevis	KN	121	120	8	112
St. Lucia	LC	73	73	9	64
St. Pierre & Miquelon	PM	19	19	0	19
St. Vincent & Grenadines	VC	83	83	4	79
Sudan	SD	193	193	6	187
Suriname	SR	1672	1657	106	1551
Svalbard & Jan Mayen	SJ	3	3	0	3
Sweden	SE	350	349	24	325
Switzerland	CH	225	224	11	213
Syria	SY	81	81	5	76
Taiwan	TW	1251	1248	119	1129
Tajikistan	TJ	45	45	4	41
Tanzania	TZ	1906	1905	470	1435
Thailand	TH	2769	2763	746	2017
Timor-Leste	TL	303	303	12	291
Togo	TG	551	551	26	525
Tokelau	TK	17	17	0	17
Tonga	TO	196	183	15	168
Trinidad & Tobago	TT	420	418	32	386
Tunisia	TN	98	98	3	95
Turkey	TR	246	245	17	228
Turkmenistan	TM	34	34	2	32
Turks & Caicos Islands	TC	120	120	10	110
Tuvalu	TV	2	2	0	2
U.S. Virgin Islands	VI	335	335	21	314
Uganda	UG	702	700	54	646
Ukraine	UA	187	187	9	178
United Arab Emirates	AE	59	59	1	58
United Kingdom	GB	545	544	55	489
United States	US	4667	4644	965	3679
United States Minor Outlying Islands (the)	UM	54	54	2	52
Uruguay	UY	211	211	8	203
Uzbekistan	UZ	58	58	2	56
Vanuatu	VU	468	463	64	399
Venezuela	VE	4889	4822	709	4113
Vietnam	VN	2245	2236	605	1631
Wallis & Futuna	WF	134	128	4	124
Western Sahara	EH	5	5	0	5
Yemen	YE	249	249	60	189
Mayotte	YT	305	304	57	247
South Africa	ZA	1616	1612	132	1480
Zambia	ZM	712	711	25	686
Zimbabwe	ZW	653	653	28	625
Tables S6. number of tree species and fraction of threatened species for each country (see main text for details)
